# Supplementary material for: CAR exosomes derived from effector CAR-T cells have potent antitumour effects and low toxicity
Source: Nat Commun. 2019 Sep 25;10:4355. doi: 10.1038/s41467-019-12321-3 (PMC6761190; doi:10.1038/s41467-019-12321-3)
Supplement: Supplementary file 3 — Source Data [file 41467_2019_12321_MOESM3_ESM.xls]

## Sheet: Figure 1
Figure 1c
Killing activity of CAR-T cells in response to tumour cells
% Lysis
	MCF-7															MCF EGFR															MCF HER2
E : T ratio	Control T cells					CAR-T CTX					CAR-T TTZ					Control T cells					CAR-T CTX					CAR-T TTZ					Control T cells					CAR-T CTX					CAR-T TTZ
1:50	1.977	1.498	2.222	1.186	1.856	1.925	1.399	1.765	1.589	2.328	0.847	1.026	3.613	2.287	2.025	2.217	0.701	2.459	3.955	0.966	1.197	1.113	1.526	1.286	1.024	0.76	2.764	2.175	2.727	3.357	1.507	1.587	1.901	1.717	1.8	2.599	1.221	2.263	1.883	2.075	1.803	1.484	3.497	1.637	1.799
1:25	2.409	4.119	3.29	1.043	1.689	3.673	2.967	3.456	1.157	3.096	4.877	2.291	2.684	1.939	0.301	3.495	6.335	2.508	0.527	0.887	4.415	5.63	4.374	7.145	4.858	3.755	0.387	3.415	5.389	4.049	2.522	2.016	2.03	2.275	2.092	2.501	1.956	2.176	1.389	2.755	6.2	7.162	8.426	9.6	3.66
2:25	2.328	2.248	4.475	1.733	2.11	5.171	3.959	2.682	3.478	2.974	6.017	1.483	0.879	0.937	6.645	3.893	6.253	0.304	1.157	5.265	12.683	17.987	17.143	17.12	24.361	10.822	1.915	7.498	2.806	4.242	3.111	3.118	3.053	2.914	3.065	2.328	2.268	3.537	4.288	3.889	21.068	18.964	10.817	26.993	30.628
4:25	6.168	2.253	2.625	3.619	2.888	3.159	6.246	4.994	3.311	3.814	8.567	2.376	1.506	4.877	7.435	4.096	1.232	2.521	7.913	2.377	26.619	18.688	10.439	23.989	20.59	2.478	2.412	10.133	5.822	2.253	5.376	5.563	5.283	5.184	5.482	3.037	3.671	2.991	1.502	3.096	18.639	20.459	11.516	28.183	18.658
8:25	2.306	8.125	4.021	5.519	9.59	5.01	3.481	11.24	3.933	5.036	17.012	12.161	1.94	7.392	4.679	4.175	1.122	0.708	3.729	3.648	16.677	24.006	17.216	31.641	26.635	5.806	2.331	4.345	9.862	14.946	6.979	8.689	5.59	5.017	5.457	5.116	5.129	5.849	0.639	4.173	22.71	13.247	16.593	13.882	25.162
16:25	5.285	8.197	1.201	4.215	3.253	5.055	5.279	4.512	5.136	6.116	3.24	8.076	1.68	4.938	9.901	0.297	3.759	1.43	2.991	4.112	38.677	28.305	39.472	21.228	26.405	10.054	1.678	2.361	8.915	7.428	4.113	3.353	5.865	6.575	5.943	1.779	2.514	2.413	2.125	2.563	28.141	32.212	23.223	17.125	20.535
32:25	2.026	8.896	6.924	5.673	5.479	5.353	7.23	9.845	3.316	7.662	3.201	6.285	1.267	6.998	9.609	1.125	2.594	1.401	3.806	6.263	28.511	34.68	41.19	17.772	42.982	9.612	8.233	2.229	9.03	17.592	8.223	3.576	4.563	9.967	5.134	3.309	2.669	5.276	6.206	6.795	39.376	42.007	22.555	23.059	22.924
64:25	2.505	9.139	2.831	3.662	3.523	4.855	9.497	6.711	6.838	3.912	5.853	6.625	3.919	9.807	5.36	2.082	10.015	2.328	11.454	5.977	27.397	40.289	33.625	42.587	27.569	1.49	6.775	9.355	10.782	16.576	8.308	9.955	5.833	3.421	10.533	5.069	4.92	3.805	2.267	7.008	30.62	26.384	19.614	38.154	41.235
128:25	1.459	6.425	6.141	8.546	2.622	16.834	3.132	6.759	5.476	8.361	13.534	6.708	7.745	11.295	2.538	2.847	2.134	9.202	11.711	12.117	31.859	52.451	31.827	34.047	40.274	1.373	6.598	3.356	10.856	13.275	7.196	8.859	7.552	6.274	7.02	6.323	5.015	6.098	4.995	5.695	30.311	17.73	23.255	35.512	33.913
256:25	8.522	4.052	5.779	12.531	10.074	12.396	1.013	5.684	6.294	8.374	15.43	5.096	1.253	10.246	8.155	10.377	7.091	1.173	19.669	6.031	47.062	45.907	32.146	34.065	35.376	3.104	7.864	8.001	11.776	4.943	10.188	1.893	7.752	11.27	10.776	6.789	5.184	7.372	11.099	6.982	49.611	31.953	42.121	27.144	42.483
512:25	4.222	9.811	9	2.05	6.727	17.892	6.822	3.818	9.775	5.607	6.12	4.83	10.572	10.162	5.506	7.803	7.52	11.603	1.65	15.396	37.24	30.213	32.979	36.4	49.554	11.54	8.586	8.771	8.278	4.511	6.382	4.044	5.811	5.947	9.106	13.505	3.581	8.613	6.338	7.63	39.459	38.068	30.917	26.555	48.693
	MDA-MB-231															HCC827															SK-BR-3
E : T ratio	Control T cells					CAR-T CTX					CAR-T TTZ					Control T cells					CAR-T CTX					CAR-T TTZ					Control T cells					CAR-T CTX					CAR-T TTZ
1:50	1.253	2.285	0.632	2.226	1.597	2.585	2.217	0.915	1.889	2.159	1.849	2.053	2.175	2.484	3.42	1.562	1.013	0.764	2.644	3.219	2.031	2.942	1.483	1.322	2.441	1.294	1.389	2.853	0.945	2.198	2.642	2.255	2.701	2.532	0.924	2.418	1.258	2.293	1.752	0.927	2.855	1.921	0.905	0.976	1.974
1:25	0.868	0.883	1.752	0.915	1.296	5.116	2.939	6.692	6.852	5.806	2.74	1.258	2.249	1.964	2.742	2.647	1.593	2.312	2.34	0.367	6.046	8.248	8.112	7.843	3.66	9.169	10.07	11.292	14.302	8.785	3.045	4.191	1.494	2.959	2.75	6.731	6.407	4.835	8.83	10.181	7.456	10.59	6.737	8.748	10.508
2:25	1.741	1.531	1.276	0.823	1.203	27.072	15.197	23.707	13.941	15.034	1.529	1.961	3.139	1.603	2.009	3.993	2.055	0.123	1.174	3.656	29.541	24.824	11.618	16.657	17.235	12.032	13.244	11.144	17.058	11.34	3.308	4.755	1.546	2.992	2.004	20.681	27.925	7.575	14.877	11.438	24.064	19.526	18.719	10.907	12.87
4:25	0.95	1.485	1.215	1.218	1.211	12.916	28.36	27.424	26.824	15.614	2.89	4.132	1.421	1.382	3.656	2.55	0.81	3.459	1.876	3.473	19.545	18.198	18.704	11.365	22.374	18.669	11.264	21.188	16.314	15.125	2.589	2.816	1.056	2.796	2.737	16.836	19.645	9.551	32.197	25.083	27.909	9.983	18.059	23.821	21.311
8:25	2.439	2.418	1.058	2.229	1.718	25.433	25.486	9.19	24.732	28.831	4.697	2.863	1.376	4.103	4.2	0.932	4.663	5.122	4.348	2.846	20.488	16.308	22.342	29.951	28.275	23.733	18.169	29.912	30.997	17.981	1.725	2.114	3.047	2.808	6.15	19.952	26.694	30.672	6.646	35.943	27.168	35.428	15.217	22.658	18.022
16:25	2.888	2.899	2.133	2.926	3.451	44.44	26.455	37.771	15.529	32.384	3.427	3.832	6.257	5.794	1.861	8.37	9.299	1.18	10.09	2.983	26.194	27.123	14.711	35.951	31.061	24.224	22.384	25.972	24.41	31.326	4.647	3.271	3.478	1.921	9.732	36.962	22.963	17.833	23.009	14.139	12.265	26.327	22.186	24.792	34.512
32:25	4.164	2.666	7.09	3.645	7.149	41.937	18.391	21.029	23.193	30.505	6.212	5.884	4.938	9.752	3.713	4.457	4.434	6.887	1.602	9.778	33.903	19.874	30.44	27.967	21.297	23.874	16.141	19.224	23.145	23.913	1.638	0.78	4.009	8.76	8.152	34.306	23.971	17.653	16.023	35.365	39.638	28.471	13.587	33.756	33.058
64:25	6.189	3.411	2.985	6.088	4.469	26.428	39.847	21.96	29.714	16.75	11.744	14.445	12.705	4.193	5.207	7.114	7.334	4.282	5.995	1.764	32.586	25.14	22.938	41.17	40.9	26.407	21.78	18.506	27.551	15.502	2.589	5.289	9.545	8.916	2.311	34.681	20.418	13.422	21.826	28.822	22.334	22.811	23.71	35.732	38.357
128:25	0.381	6.531	2.352	5.74	6.766	28.106	39.486	26.05	25.762	46.743	7.289	8.034	5.433	10.287	1.111	3.853	8.409	9.039	1.951	4.045	38.826	48.869	45.473	39.295	21.93	26.004	20.263	23.949	28.593	27.555	1.56	8.61	2.569	7.091	13.455	25.592	30.776	32.298	15.909	24.197	13.61	34.822	41.227	34.012	38.496
256:25	7.376	6.754	7.556	5.776	5.093	26.86	42.389	39.625	23.278	22.103	5.761	9.657	5.173	5.512	1.353	9.296	8.324	2.09	5.167	14.096	46.649	32.15	43.148	44.08	21.843	16.613	24.355	35.847	21.261	24.338	20.676	8.671	12.649	4.085	1.57	24.541	24.697	44.389	21.337	25.195	44.44	31.08	21.573	34.438	43.863
512:25	9.83	4.304	3.533	4.745	9.567	49.766	41.513	45.623	21.74	31.613	1.464	5.777	3.977	2.432	2.617	0.621	6.344	3.163	8.739	7.137	46.482	23.572	35.549	53.522	44.012	24.031	30.946	23.319	22.909	27.553	17.397	6.324	2.957	14.141	1.409	33.193	15.089	33.647	26.408	23.672	39.782	50.695	54.83	28.968	34.043

## Sheet: Figure 2
Figure 2b
CAR concentration on the surface of exosomes measured by ELISA
Exosomal CAR (ng ml-1)
Exosomes (μg ml-1)	CAR-T CTX rest				CAR-T CTX CD28/CD3				CAR-T CTX cell-antigen				CAR-T TTZ rest				CAR-T TTZ CD28/CD3				CAR-T TTZ cell-antigen
6.25	0.782	0.087	0.854	0.74	0.668	0.72	0.14	0.427	0.091	0.14	0.525	0.962	0.816	0.466	0.64	0.317	0.149	0.066	0.81	0.378	0.433	0.197	0.009	0.654
12.5	0.1	0.762	0.708	0.22	0.019	1.524	1.02	1.412	2.773	4.386	5.479	2.547	0.418	0.796	0.103	0.061	1.931	1.091	1.086	0.31	1.607	1.052	2.401	1.625
25	0.577	0.818	0.49	0.143	1.138	2.214	1.428	1.905	7.642	5.417	7.489	5.645	0.515	0.651	0.115	0.048	1.026	1.539	1.135	1.833	5.553	3.169	6.143	3.738
50	0.187	0.033	0.739	0.564	2.107	3.259	2.504	4.858	7.295	12.059	10.43	13.903	0.737	0.44	0.526	0.806	3.416	3.709	2.457	2.935	7.627	7.783	9.987	7.664
100	0.619	0.636	0.346	0.101	4.802	5.74	5.675	5.49	10.827	10.29	18.234	21.728	0.627	0.33	0.033	0.056	4.504	6.127	5.759	5.966	16.475	16.93	15.343	8.269
200	0.769	0.543	0.216	0.005	5.205	3.953	7.821	7.417	25.297	23.717	9.589	7.674	0.878	0.132	0.198	0.409	6.649	5.765	5.042	4.637	35.501	28.419	30.31	35.952
400	0.141	0.071	0.694	0.596	10.844	4.287	5.878	6.592	23.86	45.234	30.914	23.497	0.637	0.165	0.433	0.688	7.558	5.562	8.902	5.777	44.225	30.306	33.529	40.648
Figure 2c
CAR concentration measured by ELISA
CAR (ng per μg exosomes)
CAR-T CTX rest	CAR-T CTX CD28/CD3	CAR-T CTX cell-antigen	CAR-T TTZ rest	CAR-T TTZ CD28/CD3	CAR-T TTZ cell-antigen
0.007	0.01	0.193	0.006	0.02	0.162
0.008	0.029	0.102	0.007	0.018	0.094
0.009	0.018	0.197	0.009	0.028	0.199
0.008	0.016	0.084	0.01	0.009	0.198
Figure 2d
Figure 2e
CAR concentration measured by ELISA
CAR (ng per μg exosomes)
CAR-T CTX rest	CAR-T CTX M231	CAR-T CTX COS-EGFR	CAR-T CTX EGFR	CAR-T TTZ rest	CAR-T TTZ SKBR3	CAR-T TTZ COS-HER2	CAR-T TTZ HER2
0.008	0.215	0.11	0.144	0.008	0.225	0.103	0.032
0.007	0.154	0.164	0.102	0.01	0.107	0.14	0.169
0.007	0.108	0.116	0.197	0.007	0.159	0.181	0.099
0.009	0.159	0.179	0.084	0.005	0.161	0.177	0.109
Figure 2f
Antigen binding of exosomes
OD450 nm
Binding to EGFR
Exosomes ( μg ml-1)	CAR-T CTX rest				CAR-T CTX CD28/CD3				CAR-T CTX M231				CAR-T CTX M231 + CTX
125	0.036	0.058	0.077	0.038	0.058	0.008	0.045	0.037	0.063	0.078	0.097	0.127	0.066	0.012	0.035	0.045
250	0.062	0.077	0.055	0.079	0.148	0.085	0.054	0.115	0.139	0.223	0.214	0.254	0.062	0.077	0.055	0.079
500	0.02	0.021	0.049	0.064	0.192	0.075	0.081	0.154	0.383	0.456	0.411	0.266	0.02	0.021	0.049	0.064
1000	0.025	0.026	0.048	0.067	0.225	0.238	0.131	0.084	0.439	0.672	0.76	0.217	0.007	0.012	0.051	0.003
2000	0.064	0.058	0.059	0.036	0.169	0.235	0.133	0.157	0.496	0.998	0.723	1.05	0.064	0.08	0.032	0.022
Binding to HER2
Exosomes ( μg ml-1)	CAR-T TTZ rest				CAR-T TTZ CD28/CD3				CAR-T TTZ SKBR3				CAR-T TTZ SKBR3 + TTZ
125	0.053	0.031	0.049	0.032	0.04	0.024	0.08	0.049	0.025	0.077	0.04	0.088	0.02	0.012	0.053	0.01
250	0.088	0.006	0.038	0.082	0.099	0.075	0.059	0.116	0.273	0.289	0.12	0.155	0.081	0.018	0.031	0.034
500	0.03	0.078	0.01	0.068	0.106	0.068	0.169	0.079	0.265	0.128	0.246	0.441	0.08	0.004	0.034	0.075
1000	0.057	0.089	0.024	0.05	0.105	0.065	0.077	0.178	0.317	0.496	0.686	0.219	0.065	0.054	0.074	0.021
2000	0.081	0.072	0.056	0.037	0.04	0.248	0.196	0.252	1.269	1.177	0.609	0.884	0.011	0.023	0.082	0.027
Figure 2g
CAR concentration measured by ELISA
CAR (ng per μg EVs)
EXO	MV	EXO	MV
0.138	0.018	0.138	0.033
0.132	0.021	0.186	0.021
0.168	0.027	0.159	0.021
0.147	0.03	0.162	0.006
Figure 2h
CAR concentration measured by ELISA
CAR (ng per 106 cells)
EXO	MV	EXO	MV
0.663	0.108	0.633	0.138
0.345	0.201	0.441	0.081
0.414	0.081	0.576	0.096
0.36	0.078	0.354	0.147

## Sheet: Figure 3
Figure 3d

## Sheet: Figure 4
Figure 4b
Figure 4c
Killing activity of CAR exosomes
% Lysis
MCF-7										MCF-7 EGFR									MCF-7 HER2
μg ml-1	Control EXO			CAR-EXO-CTX			CAR-EXO-TTZ			Control EXO			CAR-EXO-CTX			CAR-EXO-TTZ			Control EXO			CAR-EXO-CTX			CAR-EXO-TTZ
0.001	0.873	0.812	0.036	0.153	0.489	0.636	0.981	0.495	0.837	0.932	0.249	0.649	0.748	0.468	0.547	0.082	0.101	0.711	0.225	0.218	0.414	0.633	0.574	0.526	0.566	0.632	0.73
0.005	0.717	0.643	0.078	0.58	0.954	0.507	0.877	0.261	0.348	0.293	0.783	0.549	0.983	0.58	0.731	0.43	0.822	0.939	0.243	0.347	0.56	0.331	0.647	0.463	0.351	0.24	0.737
0.025	0.953	0.498	0.29	0.111	0.199	0.807	0.1	0.192	0.796	0.346	0.528	0.485	0.449	0.492	0.417	0.299	0.301	0.935	0.606	0.312	0.332	0.302	0.15	0.092	0.253	0.999	0.498
0.125	0.034	0.241	0.914	0.127	0.062	0.041	0.642	0.044	0.392	0.12	0.776	0.393	0.071	0.02	0.988	0.817	0.039	0.551	0.838	0.114	0.843	0.583	0.156	0.099	0.137	0.674	0.74
0.625	0.693	0.39	0.646	0.347	0.983	0.425	0.819	0.969	0.21	0.951	0.708	0.312	3.071	1.797	0.7	0.445	0.12	0.38	0.036	0.883	0.328	0.739	0.177	0.85	0.462	0.802	0.808
3.125	0.584	0.606	0.216	0.466	0.688	0.822	0.445	0.094	0.49	0.382	0.508	0.942	5.667	8.037	3.221	0.996	0.053	0.195	0.004	0.754	0.519	0.79	0.131	0.107	4.561	1.657	0.303
15.625	0.112	0.331	0.534	0.313	0.069	0.88	0.646	0.302	0.354	0.112	0.521	0.394	11.972	15.678	6.009	0.763	0.449	0.286	0.357	0.249	0.999	0.488	0.139	0.552	6.767	9.226	2.656
78.125	0.581	0.444	0.028	0.688	0.106	0.64	0.023	0.346	0.682	0.423	0.883	0.462	25.689	20.652	16.225	0.158	0.963	0.319	0.821	0.314	0.882	0.502	0.997	0.81	12.164	16.607	12.738
390.625	0.03	0.616	0.389	0.534	0.819	0.675	0.625	0.946	0.195	0.235	0.88	0.784	29.852	26.175	21.827	0.593	0.51	0.786	0.587	0.945	0.921	0.091	0.688	0.114	22.741	18.346	19.193
MDA-MB-231										HCC827									SK-BR-3
μg ml-1	Control EXO			CAR-EXO-CTX			CAR-EXO-TTZ			Control EXO			CAR-EXO-CTX			CAR-EXO-TTZ			Control EXO			CAR-EXO-CTX			CAR-EXO-TTZ
0.001	0.623	0.351	0.813	0.029	0.667	0.544	0.73	0.642	0.276	0.947	0.522	0.461	0.097	0.952	0.633	0.988	0.686	0.328	0.047	0.078	0.931	0.135	0.969	0.865	0.911	0.719	0.895
0.005	0.66	0.308	0.894	0.138	0.206	0.467	0.003	0.012	0.234	0.07	0.069	0.932	0.159	0.993	0.599	0.624	0.489	0.479	0.641	0.453	0.893	0.298	0.087	0.087	0.645	0.201	0.793
0.025	0.018	0.849	0.742	0.694	0.166	0.136	0.09	0.617	0.749	0.867	0.887	0.397	0.085	0.877	0.439	0.434	0.659	0.709	0.155	0.91	0.312	0.692	0.393	0.794	0.259	0.672	0.838
0.125	0.396	0.592	0.003	0.949	0.177	0.242	0.144	0.336	0.95	0.67	0.79	0.116	0.825	0.753	0.724	0.406	0.858	0.932	0.394	0.131	0.174	0.794	0.849	0.399	0.065	0.062	0.036
0.625	0.023	0.655	0.461	0.969	0.596	0.793	0.218	0.474	0.796	0.319	0.747	0.961	2.85	4.898	0.388	0.826	0.224	0.304	0.754	0.722	0.356	0.365	0.688	0.114	1.889	2.724	3.428
3.125	0.25	0.959	0.776	8.46	6.42	3.502	0.463	0.433	0.041	0.499	0.561	0.03	10.661	12.697	6.234	0.128	0.721	0.529	0.446	0.108	0.1	0.503	0.735	0.869	3.46	4.473	5.898
15.625	0.779	0.961	0.787	11.161	13.76	10.733	0.436	0.133	0.53	0.149	0.329	0.546	16.2	17.954	10.387	1.09	2.577	3.545	0.064	0.896	0.698	1.66	3.064	5.222	11.013	14.158	16.168
78.125	0.013	0.062	0.689	23.726	18.878	22.707	2.429	4.518	5.609	0.742	0.149	0.423	35.861	32.069	25.231	9.165	8.464	12.096	0.634	0.967	0.471	3.906	9.438	12.959	31.758	27.53	29.961
390.625	0.217	0.159	0.911	35.177	30.744	27.902	6.702	7.814	8.829	0.972	0.982	0.589	42.008	45.493	31.672	17.741	16.358	12.798	0.193	0.615	0.145	6.101	14.856	19.612	36.741	42.894	36.951

## Sheet: Figure 5
Figure 5a
Tumour volumes (mm3)
MDA-MB-231
Day	Vehicle								CAR-EXO-CTX (25 μg)								CAR-EXO-CTX (50 μg)								CAR-EXO-CTX (100 μg)								CAR-EXO-CTX (150 μg)
0	113.024	76.447	108.695	118.014	98.445	102.66	83.998	104.895	104.895	116.081	144.183	109.098	83.326	125.206	115.201	70.137	107.835	125.613	119.515	144.366	78.704	92.894	107.938	104.363	107.934	92.182	89.182	106.143	95.138	100.895	97.276	82.878	91.53	99.849	85.731	118.237	88.831	87.076	86.076	81.181
5	148.268	96.822	109.266	138.34	121.606	126.452	100.57	113.45	113.45	70.514	98.074	83.638	91.491	84.729	96.579	113.912	168.242	155.16	161.694	237.534	144.907	197.752	240.763	221.741	82.536	101.913	127.449	117.58	115.204	108.281	134.514	139.946	139.508	86.747	95.635	125.077	116.907	140.685	82.153	130.427
10	170.873	156.731	140.834	154.08	159.883	161.49	193.089	165.295	160.57	137.762	136.507	134.553	139.137	177.111	159.289	239.73	315.477	208.485	213.886	165.915	181.197	215.734	175.336	226.688	130.146	130.705	206.982	127.89	152.798	145.267	141.359	150.332	133.992	110.23	168.554	133.377	118.169	162.942	141.717	106.926
15	229.05	195.075	178.312	240.781	338.045	306.237	273.537	217.595	337.685	244.785	278.006	313.964	249.728	251.729	249.938	252.75	350.946	254.304	334.54	358.034	286.394	369.92	305.667	526.519	153.013	132.012	237.319	184.329	235.25	203.149	180.558	154.352	164.763	42.918	181.529	145.928	144.702	178.629	176.988	169.818
20	371.686	328.519	341.684	254.053	434.311	476.051	353.034	275.933	594.933	485.141	435.739	426.094	432.12	581.392	370.901	450.42	466.037	517.618	347.494	422.284	511.878	550.14	185.606	226.568	237.054	136.516	271.076	131.416	206.045	233.711	281.686	245.798	166.129	181.464	190.595	146.925	226.861	219.256	121.545	154.891
25	584.851	386.081	396.941	672.603	604.887	585.056	543.105	482.018	482.018	556.513	325.94	571.614	518.834	618.656	439.812	473	520.042	332.87	692.021	521.144	434.002	553.196	265.281	550.91	263.922	249.467	277.322	229.1	265.438	244.758	189.082	272.813	159.018	152.029	241.816	224.74	234.365	258.101	192.608	226.142
30	767.964	897.986	912.516	752.836	873.49	888	896.413	943.266	516.635	573.056	668.485	805.57	878.84	416.723	709.326	546.104	548.257	684.536	483.67	864.803	365.217	675.532	581.005	565.162	336.414	229.733	312.216	158.696	259.201	336.513	446.719	368.305	268.288	426.488	295.835	171.085	172.125	269.417	255.236	136.401
35	1095.09	961.921	1069.23	1034.96	1242.04	1355.21	973.445	1240.26	683.519	939.365	619.905	1129.33	954.451	827.218	909.176	941.108	681.449	688.19	866.731	590.497	646.343	789.083	1142.71	688.778	365.352	357.408	113.346	314.746	321.659	457.014	527.529	534.224	366.675	446.522	333.892	106.725	400.684	308.759	298.17	83.41
HCC827
Day	Vehicle								CAR-EXO-CTX (25 μg)								CAR-EXO-CTX (50 μg)								CAR-EXO-CTX (100 μg)								CAR-EXO-CTX (150 μg)
0	97.349	126.018	81.01	96.479	144.512	68.418	54.355	129.281	86.527	85.189	105.502	81.215	63.924	116.996	94.48	135.585	80.681	80.942	97.847	96.731	116.339	106.48	117.948	108.648	90.129	104.138	118.862	107.627	56.327	79.474	95.91	85.212	128.471	116.916	92.854	90.895	67.51	79.758	64.065	112.26
5	139.419	145.59	170.504	126.055	177.363	135.005	156.982	83.242	78.405	91.7	89.37	109.076	118.078	119.606	150.961	143.735	93.752	96.41	113.319	98.612	63.19	86.122	109.394	77.909	194.795	111.61	147.357	248.265	144.027	225.636	176.017	167.547	69.694	74.585	107.035	102.223	66.516	81.57	101.338	83.358
10	157.034	178.604	175.711	179.029	206.164	156.831	163.165	120.594	193.513	217.769	233.29	149.355	260.517	121.957	279.968	286.503	125.61	95.157	87.43	116.305	82.182	99.699	124.769	75.371	153.964	123.606	118.265	108.647	152.614	88.416	115.894	69.193	74.687	135.483	146.01	126.743	100.113	82.202	81.848	83.358
15	197.356	173.263	175.765	195.406	225.599	163.576	183.731	178.152	244.163	220.584	226.46	252.1	235.529	253.812	327.597	249.843	177.669	143.222	67.368	169.705	161.863	179.14	180.979	196.255	104.819	77.033	151.31	167.539	137.54	112.112	125.585	159.443	39.1	34.008	78.038	150.993	143.1	148.007	167.04	167.13
20	269.286	233.365	374.815	320	238.57	216.192	274.23	295.441	252.975	203.156	173.021	258.196	340.095	421.207	249.843	407.752	257.572	176.494	196.394	139.212	165.052	169.686	187.009	131.063	88.35	218.334	221.528	128.079	56.327	75.704	110.998	160.889	145.834	234.732	55.304	227.115	170.916	171.976	97.156	99.079
25	410.612	339.779	359.387	408.094	352.841	355.357	277.846	511.141	509.427	241.481	286.883	547.959	456.972	650.928	493.032	330.821	339.864	279.186	343.912	198.091	353.244	158.11	621.903	207.286	209.376	232.389	231.127	226.225	389.579	277.451	148.144	155.438	77.292	167.209	22.923	66.412	233.291	114.446	196.456	178.006
30	360.15	591.206	667.242	732.302	517.456	779.215	626.077	742.695	416.72	678.135	646.151	457.166	518.862	629.463	377.105	653.791	477.919	284.673	262.651	647.24	528.373	460.054	541.909	210.688	311.257	319.725	294.887	257.39	289.478	102.876	102.766	376.824	187.884	308.122	111.164	309.712	243.101	128.78	93.071	86.188
35	943.608	955.073	876.998	510.992	916.811	1347.02	756.618	883.364	693.936	689.992	847.185	732.327	751.571	662.629	747.396	682.889	777.025	820.651	305.799	804.684	506.252	931.232	303.219	655.273	209.376	456.638	467.754	340.48	245.59	226.172	233.976	452.884	293.801	344.851	275.333	166.364	359.724	246.681	259.816	155.714
SK-BR-3
Day	Vehicle								CAR-EXO-TTZ (25 μg)								CAR-EXO-TTZ (50 μg)								CAR-EXO-TTZ (100 μg)								CAR-EXO-TTZ (150 μg)
0	99.188	129.334	105.419	81.658	102.539	108.734	75.097	111.615	92.805	91.643	89.485	108.961	111.928	66.275	72.927	88.826	100.498	90.035	119.779	123.475	99.277	76.139	100.083	107.746	81.071	96.583	55.519	117.626	104.721	110.134	103.404	89.71	73.956	75.427	112.806	49.11	126.282	106.95	84.158	113.182
5	152.6	233.207	134.001	168.943	184.66	164.9	86.845	231.622	145.42	197.328	154.554	143.752	160.899	168.65	152.506	159.391	132.21	96.375	125.485	80.306	119.029	145.863	106.227	115.67	149.737	122.979	174.225	209.728	121.065	131.997	142.411	177.317	95.092	92.589	121.584	64.125	162.144	110.494	116.142	106.648
10	222.151	244.45	236.77	229.173	190.573	265.016	248.026	141.134	244.899	263.63	274.554	160.943	236.981	279.151	277.302	241.491	247.077	185.57	130.698	229.299	221.918	189.839	263.687	228.463	217.878	175.648	200.311	137.444	123.309	168.656	225.451	125.741	128.865	119.224	198.671	138.295	165.496	116.436	275.805	156.736
15	226.667	230.906	336.658	135.366	311.798	286.16	187.463	185.741	249.762	62.509	351.823	217.361	205.572	360.589	353.505	149.236	284.699	248.616	157.547	245.524	267.073	203.155	382.194	246.868	126.58	135.255	157.096	141.939	146.603	103.744	98.016	165.049	223.89	224.878	174.709	241.21	192.374	126.541	190.125	159.509
20	308.228	330.614	347.724	352.433	304.192	320.75	336.564	334.441	413.719	170.475	361.928	218.567	316.63	455.642	279.244	557.772	415.222	357.246	127.497	264.434	369.419	358.906	220.875	305.448	205.16	225.411	174.793	177.815	205.5	233.249	229.164	232.61	156.904	168.877	134.198	225.395	50.89	208.241	66.338	160.32
25	512.634	618.249	541.213	549.986	628.642	597.71	414.524	293.33	409.745	357.126	439.122	519.188	318.806	402.514	395.491	464.356	426.704	368.373	359.466	572.009	187.15	527.923	454.619	269.592	85.049	96.583	175.532	239.448	106.573	197.777	163.223	185.344	202.088	128.877	201.621	211.51	214.29	241.932	130.409	180.521
30	835.865	746.592	837.14	643.02	736.281	713.924	977.908	655.839	645.062	567.496	623.958	539.292	327.118	742.758	400.759	424.743	521.818	416.027	453.701	512.797	557.363	424.523	371.934	471.061	220.858	74.218	197.999	162.523	113.88	139.595	200.35	226.97	268.675	251.507	311.875	196.277	106.505	235.143	298.915	186.46
35	987.099	831.601	662.472	655.388	724.302	757.204	827.931	844.177	656.811	626.021	671.659	552.338	588.15	755.085	435.207	770	752.426	432.75	541.373	461.262	512.054	851.565	582.112	534.406	320.121	323.618	151.993	229.778	273.116	268.719	365.556	482.442	231.758	209.503	458.059	235.289	313.84	184.917	274.755	222.016
40	1145.39	1094.28	895.991	1179.98	947.62	1388.34	977.908	993.901	1007.33	929.204	671.82	1104.72	1113.05	876.447	555.307	1212.74	668.132	444.48	834.115	869.003	868.161	1005.05	750.142	849.956	333.43	327.539	457.081	542.89	407.105	184.219	477.319	208.304	328.616	256.124	357.726	514.794	241.932	241.137	296.993	336.807
Figure 5b
Tumour volumes (mm3)
MDA-MB-231
Day	Vehicle								CTRL IgG								EGFR-Fc								HER2-Fc								CAR-EXO-CTX								CAR-EXO-CTX + CTRL IgG								CAR-EXO-CTX + EGFR-Fc
0	79.939	98.036	98.094	93.644	87.298	89.646	84.39	84.029	97.422	100.98	88.645	88.115	98.663	71.633	131.414	53.022	103.874	108.17	82.336	109.221	90.317	117.488	100.532	109.854	156.795	107.703	90.347	130.204	87.658	115.124	83.328	108.908	129.64	135.459	100.052	87.557	115.202	128.316	99.047	87.862	66.513	89.319	114.401	73.619	91.44	101.131	56.917	111.368	49.484
5	169.713	135.817	154.355	142.523	167.381	105.261	110.671	147.841	154.686	102.554	126.191	102.926	131.06	110.429	87.786	163.779	177.071	176.329	213.886	133.947	182.692	127.008	167.985	142.507	235.177	147.275	172.652	175.693	139.884	116.477	166.825	146.308	164.198	207.317	173.722	226.711	151.413	170.109	168.854	210.709	142.686	103.781	83.42	98.686	116.342	129.473	116.699	124.53	104.518
10	271.447	275.558	237.422	208.249	250.085	283.555	250.623	236.848	240.416	215.053	281.866	219.586	210.589	219.063	255.723	223.996	134.553	248.049	169.242	236.706	194.976	218.69	236.253	188.709	268.692	285.468	161.3	279.42	286.804	296.633	226.382	273.791	187.077	319.24	215.248	252.268	172.072	280.089	280.076	175.918	123.245	123.686	154.493	125.71	164.908	89.797	123.407	145.6	120.798
15	252.008	280.241	280.854	265.524	273.283	254.349	286.067	331.837	238.55	222.158	222.157	247.917	222.327	279.449	267.642	225.381	235.642	302.296	172.296	269.074	256.412	276.239	250.458	203.823	382.767	446.497	399.329	324.947	336.198	414.448	454.114	350.242	207.742	287.51	258.705	255.541	234.284	297.976	197.085	156.476	123.64	150.322	154.493	142.465	166.246	153.501	133.266	149.277	341.332
20	265.283	393.984	283.109	487.942	336.522	495.844	298.451	351.061	321.562	311.319	276.139	253.385	310.505	292.738	267.928	299.888	444.773	324.604	330.374	315.013	364.579	278.434	265.819	298.16	477.675	385.089	484.299	400.293	577.863	442.041	500.029	438.607	266.609	288.798	338.975	267.952	440.564	372.496	447.845	154.705	162.347	269.027	263.703	257.845	236.095	354.014	263.578	236.907	453.438
25	447.905	441.735	425.633	584.981	411.976	542.959	492.787	637.637	360.737	454.36	491.066	478.242	428.723	386.37	358.503	386.781	502.245	424.32	539.343	388.431	429.972	332.004	546.661	541.267	551.372	599.675	452.334	246.245	497.363	366.053	572.773	546.628	173.793	324.615	138.817	306.393	480.009	327.135	279.776	303.947	275.365	335.424	293.583	259.851	281.976	257.81	280.54	250.451	548.782
30	630.534	551.373	667.887	631.815	646.552	621.296	660.21	584.267	471.404	566.5	445.272	771.31	450.151	768.635	580.581	569.259	651.199	511.375	438.466	656.03	623.218	560.059	561.588	680.689	569.726	477.177	509.389	553.435	508.79	549.657	604.929	533.881	344.792	375.846	338.975	371.51	275.068	137.68	300.338	421.473	392.563	401.393	337.305	353.626	347.116	268.772	289.872	354.658	647.993
35	748.488	762.223	755.309	1176.96	713.784	1054.73	902.368	893.353	751.499	728.947	959.568	981.257	882.884	785.295	866.828	675.85	746.715	837.594	948.161	929.064	906.266	979.828	826.756	898.89	695.995	899.155	644.709	760.976	825.684	876.872	654.505	582.851	365.421	397.432	318.593	372.294	407.712	303.001	340.25	338.431	233.043	288.249	342.869	311.898	384.277	349.97	305.035	220.883	322.538
40	1037.67	1117.62	859.596	972.137	814.213	1151.6	1077.82	1174.02	1051.4	1012.02	989.168	728.341	1172.65	843.623	1391.87	1019.03	1082.54	994.551	972.297	988.048	936.997	1211.94	1124.48	1260.65	901.376	1080.92	1075.11	1053.5	950.608	972.138	641.871	1092.74	255.262	337.768	120.168	582.89	457.773	361.807	494.522	431.635	241.315	335.424	359.833	368.069	459.878	389.395	370.133	405.425	893.087
Figure 5C
Tumour volumes (mm3)
SK-BR-3
Day	Vehicle								CTRL IgG								EGFR-Fc								HER2-Fc								CAR-EXO-TTZ								CAR-EXO-TTZ + CTRL IgG								CAR-EXO-TTZ + EGFR-Fc
0	96.227	104.126	79.543	80.803	94.735	114.582	83.375	87.025	67.701	118.399	112.205	91.716	87.224	116.055	121.225	130.374	111.823	95.521	115.402	131.818	92.68	112.098	96.807	105.644	119.815	135.758	124.348	83.896	144.409	87.869	114.162	125.805	85.129	89.577	97.911	70.099	102.019	96.855	87.485	95.659	85.151	129.89	101.495	114.816	140.742	85.399	118.542	115.057	135.716
5	136.797	118.749	172.378	188.897	120.328	167.388	174.925	160.944	139.647	140.717	150.26	157.188	171.489	68.149	126.224	186.427	112.638	98.847	95.397	107.611	73.962	96.636	103.171	124.946	173.326	101.513	134.327	187.148	151.955	184.973	134.778	136.4	215.216	112.507	106.967	84.636	111.014	156.58	123.068	137.27	178.282	154.434	138.941	166.513	180.078	214.444	159.274	121.772	164.358
10	289.619	191.964	365.508	256.168	243.445	276.898	327.794	345.698	213.434	156.241	151.261	111.522	205.894	228.408	340.943	213.934	173.727	185.139	126.978	167.386	199.016	159.437	206.878	159.447	343.613	297.456	136.718	336.217	312.205	258.233	231.805	321.299	123.274	236.129	124.982	302.609	88.008	268.654	137	263.356	186.5	170.355	145.442	184.577	189.227	186.603	165.199	174.027	171.465
15	345.335	508.321	457.197	533.174	507.504	434.521	544.193	468.546	332.865	395.72	350.394	311.7	355.534	407.72	398.9	354.601	215.828	225.792	154.73	265.609	286.424	297.706	280.831	247.828	422.2	438.337	408.799	391.459	418.379	443.896	358.627	326.739	298.689	243.123	162.481	222.664	223.035	288.755	207.638	194.176	247.925	180.572	296.681	236.753	209.869	274.783	211.602	68.854	173.478
20	541.183	626.784	654.081	672.493	668.284	573.895	633.837	546.012	407.191	458.305	519.698	473.691	528.05	448.938	512.737	468.583	265.218	232.23	270.198	366.873	255.272	211.238	305.036	198.505	558.009	445.205	455.644	473.487	401.682	480.481	451.638	428.476	44.446	258.318	208.399	394.321	278.078	179.033	149.808	215.61	271.556	272.584	265.328	356.287	254.335	323.948	258.828	217.523	150.434
25	731.532	632.269	702.984	931.553	839.562	542	870.275	962.605	592.333	664.763	569.971	560.262	581.216	564.845	817.818	560.549	559.257	455.38	520.833	457.676	421.961	363.276	427.763	111.098	665.523	527.824	350.905	599.834	335.702	410.544	604.376	205.491	157.676	142.847	257.807	201.585	159.112	182.869	195.239	201.237	255.277	240.223	265.079	236.722	380.234	249.671	275.387	260.331	172.722
30	837.581	847.06	1165.45	1103.51	781.147	621.714	721.082	966.41	518.515	799.95	619.788	643.039	723.938	837.601	754.545	726.567	886.113	1109.12	680.2	1047.72	585.569	853.679	732.531	524.508	834.366	982.939	845.46	782.264	643.946	912.33	636.184	837.745	185.22	149.942	402.108	397.395	69.012	264.516	262.896	230.841	256.579	184.218	192.028	244.31	467.831	124.002	71.598	260.96	100.979
35	922.079	1205.1	1377.59	1202.98	1008.08	998.161	1251.45	1263.66	1361.2	1034.3	1287.51	949.16	958.084	1040.36	1024.85	1371.52	1001.22	1158.42	713.784	816.242	1469.26	898.174	991.469	638.973	1367.2	1027.86	1360.11	988.69	1146.36	1190.32	1120.36	1260.57	406.687	320.963	238.945	181.885	276.623	439.529	260.71	282.91	256.845	196.058	221.886	321.213	478.014	249.671	201.113	479.431	288.266
Figure 5d
Tumor Growth Inhibition %
	TGI		TGI
H1648	99.9	BT474	80.074
H292	99.8546	SK-OV-3	77.3449
N3	88.7136	HCC1954	72.4412
H1975	69.5704	PC-BR14	66.0213
H411	63.7557	PC-BR27	61.9785
H226	62.3728	MCF-7	8.87644
N4	62.7029
N9	58.161
N10	39.2905
[truncated: 15 more columns]

## Sheet: Figure 6
Figure 6a
Expression of granzyme B and Ki-67 after different treatments in CAR-T cells
Cell proportion (%)
%GzmB+	CAR-T-CTX			CAR-T-TTZ
CTRL	62.3	65.5	48.4	56.6	62.5	50.5
PD-L1	11.4	9.51	13.4	8.07	11.2	6.33
PD-L1 + IgG	13.1	12.2	7.51	5.73	12.9	6.66
PD-L1 + PD-L1 Ab	51.8	43.2	50.5	47.54	39.66	58.5
%Ki67+	CAR-T-CTX			CAR-T-TTZ
CTRL	40.5	51.5	52.4	49.6	40.3	51.2
PD-L1	8.51	6.33	4.35	8.96	7.11	12.21
PD-L1 + IgG	7.02	7.55	5.31	7.27	10.51	6.33
PD-L1 + PD-L1 Ab	60.44	50.2	50.3	43.4	52.2	60.1
Figure 6b
qPCR for CAR-T cells
Delta Delta Ct expression values
(normalized to endogenous b-actin levels and then to CTRL)
IL-2	CAR-T-CTX						CAR-T-TTZ
CTRL	0.827	1.134	1.023	0.868	0.917	1.199	1.073	0.724	1.109	1.04	1.141	0.665
PD-L1	0.403	0.478	0.125	0.134	0.336	0.327	0.351	0.262	0.294	0.123	0.146	0.509
PD-L1 + IgG	0.515	0.139	0.365	0.567	0.19	0.308	0.204	0.121	0.558	0.424	0.144	0.352
PD-L1 + PD-L1 Ab	0.658	0.907	0.911	0.851	1.139	0.698	0.878	1.033	0.683	0.944	0.602	1.026
TNF-α	CAR-T-CTX						CAR-T-TTZ
CTRL	0.934	1.149	0.904	1.173	1.141	1.165	0.945	1.156	1.165	0.745	0.96	0.994
PD-L1	0.13	0.233	0.386	0.348	0.162	0.438	0.449	0.292	0.461	0.342	0.356	0.208
PD-L1 + IgG	0.332	0.159	0.476	0.516	0.261	0.338	0.185	0.205	0.112	0.199	0.175	0.212
PD-L1 + PD-L1 Ab	0.84	0.713	0.767	0.729	0.808	0.93	0.701	1.03	0.91	0.753	0.991	1.106
INF-γ	CAR-T-CTX						CAR-T-TTZ
CTRL	1.025	1.063	1.079	0.634	1.166	0.73	1.08331	1.1471	0.852702	1.01552	0.738861	0.962401
PD-L1	0.446	0.372	0.285	0.383	0.366	0.204	0.108186	0.104094	0.193586	0.510965	0.422747	0.333677
PD-L1 + IgG	0.543	0.264	0.308	0.233	0.106	0.39	0.523582	0.3231	0.112016	0.260171	0.214936	0.276261
PD-L1 + PD-L1 Ab	0.661	0.915	0.74	1.138	0.779	0.683	0.857224	0.661409	0.757234	0.7798	1.04454	1.17721
Figure 6c
Protein concentration measured by ELISA
（ng ml-1）
IL-2	CAR-T-CTX						CAR-T-TTZ
CTRL	0.232	0.128	0.211	0.152	0.118	0.19	0.161	0.157	0.203	0.109	0.236	0.135
PD-L1	0.009	0.02	0.052	0.069	0.027	0.027	0.049	0.058	0.011	0.009	0.046	0.032
PD-L1 + IgG	0.061	0.03	0.03	0.031	0.019	0.031	0.019	0.058	0.001	0.021	0.027	0.034
PD-L1 + PD-L1 Ab	0.191	0.157	0.183	0.127	0.178	0.168	0.102	0.208	0.196	0.176	0.16	0.106
TNF-α	CAR-T-CTX						CAR-T-TTZ
CTRL	0.22	0.209	0.177	0.115	0.209	0.217	0.118	0.228	0.205	0.19	0.224	0.12
PD-L1	0.034	0.045	0.015	0.057	0.076	0.07	0.04	0.013	0.014	0.051	0.014	0.01
PD-L1 + IgG	0.044	0.012	0.016	0.035	0.026	0.088	0.012	0.061	0.029	0.092	0.053	0.039
PD-L1 + PD-L1 Ab	0.161	0.153	0.121	0.147	0.178	0.193	0.195	0.117	0.174	0.137	0.22	0.176
INF-γ	CAR-T-CTX						CAR-T-TTZ
CTRL	0.196	0.199	0.172	0.113	0.134	0.191	0.180718	0.244979	0.158899	0.249207	0.173965	0.196354
PD-L1	0.072	0.051	0.092	0.096	0.057	0.003	0.048349	0.021188	0.093042	0.006505	0.04438	0.06091
PD-L1 + IgG	0.083	0.022	0.066	0.023	0.095	0.058	0.060841	0.066291	0.067299	0.068823	0.003557	0.076277
PD-L1 + PD-L1 Ab	0.171	0.138	0.142	0.151	0.127	0.123	0.195102	0.169589	0.159765	0.191607	0.11509	0.247252
Figure 6d
Killing activity of CAR-T cells
% Lysis
	MDA-MB-231																														SK-BR-3
E : T ratio	Control T cells						CAR-T CTX						CAR-T CTX + PD-L1						CAR-T CTX + PD-L1 +IgG						CAR-T CTX + PD-L1 + PD-L1 Ab						Control T cells						CAR-T TTZ						CAR-T TTZ + PD-L1						CAR-T TTZ + PD-L1 +IgG
1:50	0.946	1.409	1.163	1.38	0.972	1.484	1.166	1.169	0.946	1.174	1.129	1.232	0.843	1.408	1.392	1.206	0.247	1.366	1.875	1.167	1.544	1.541	1.11	1.127	1.198	1.019	1.072	1.143	1.333	1.215	1.024	0.558	0.535	1.128	1.054	1.275	5.249	5.529	4.348	6.152	7.256	6.05	3.839	3.209	2.734	3.386	2.731	3.004	1.266
1:25	1.448	1.453	1.452	1.361	1.294	1.439	2.375	2.653	2.359	3.38	2.889	0.308	3.259	3.399	3.265	3.456	3.231	2.677	2.046	2.269	2.568	2.345	1.738	2.029	2.231	2.921	3.143	3.046	1.79	3.398	1.264	1.283	0.802	0.623	1.512	1.595	6.547	7.541	7.03	9.182	5.516	8.71	5.565	3.575	2.757	4.744	4.524	1.948	1.306
2:25	2.18	2.164	1.878	2.162	1.93	2.052	3.9	7.81	2.458	4.811	6.718	3.461	3.816	4.007	5.68	5.559	4.776	3.136	2.944	2.634	2.267	2.231	2.72	1.533	4.264	2.886	5.292	3.613	2.658	3.069	2.441	2.747	3.252	2.955	2.857	2.525	9.799	10.295	9.346	8.486	11.669	8.327	4.196	3.953	5.367	2.872	2.764	2.547	1.924
4:25	2.336	2.284	2.675	2.445	2.319	2.123	13.049	11.316	6.39	11.033	15.021	17.708	6.486	6.246	5.026	6.072	5.475	4.984	2.38	3.074	1.245	2.136	3.446	2.695	6.497	11.789	10.364	9.805	12.766	11.677	3.15	3.162	2.363	1.982	5.304	3.689	16.979	11.787	10.548	10.651	11.474	15.885	6.178	5.36	7.674	6.893	5.206	6.025	3.108
8:25	2.564	2.056	2.371	2.319	2.172	2.261	16.854	18.164	22.281	14.866	15.434	12.144	7.184	7.733	6.817	9.421	7.981	6.953	3.741	4.559	5.181	4.338	3.969	3.714	9.005	21.09	15.651	16.86	10.583	10.648	3.614	3.099	2.453	3.495	2.267	3.033	15.596	16.21	19.125	18.301	15.726	14.737	6.289	7.283	7.519	7.515	4.258	5.641	2.323
16:25	2.46	2.791	2.252	2.58	2.817	1.773	17.589	16.855	15.688	20.291	17.56	17.132	6.316	5.367	7.291	7.496	7.577	5.147	4.374	3.811	4.545	3.787	4.01	4.708	13.55	12.173	14.139	17.333	17.546	14.753	3.338	3.074	2.194	2.99	4.307	3.194	10.415	14.26	19.159	20.572	15.93	16.829	7.144	6.704	7.305	9.745	4.767	7.273	3.956
32:25	2.38	2.745	2.56	2.909	2.991	2.932	19.924	11.709	22.716	15.117	18.235	27.054	9.253	5.945	8.579	6.86	11.271	7.67	7.492	7.979	8.118	7.284	6.744	7.113	19.682	20.258	23.102	14.579	24.687	14.118	3.533	2.656	3.748	3.44	4.315	3.405	21.741	15.425	20.811	22.581	19.08	14	8.056	6.739	7.732	6.397	3.93	7.549	6.614
64:25	3.123	3.425	3.327	3.246	2.905	3.201	21.814	28.774	31.614	29.515	23.767	24.444	9.062	10.288	7.068	10.246	8.792	6.358	13.469	14.337	9.927	4.65	7.152	11.782	22.16	11.516	21.778	20.645	19.802	24.099	4.379	4.512	3.46	3.329	3.292	3.461	22.008	24.275	27.438	33.928	22.398	19.53	7.162	3.302	5.505	7.111	7.76	6.306	9.999
128:25	3.725	3.383	3.615	3.465	3.548	4.471	30.28	20.257	21.791	27.888	38.773	29.61	11.44	5.386	9.676	7.902	13.354	5.279	11.276	10.487	9.449	5.284	9.569	12.903	21.003	16.2	21.362	29.222	16.498	19.475	4.875	2.045	4.781	5.541	2.101	5.152	27.566	27.207	29.333	31.941	30.992	28.438	7.674	5.622	5.617	7.318	7.96	7.598	8.93
256:25	4.068	3.507	2.792	3.618	4.657	4.303	34.844	28.971	44.114	26.198	27.925	18.737	9.072	9.375	14.618	10.855	13.075	10.418	12.189	9.911	15.996	11.038	9.822	10.102	28.528	30.018	15.899	26.562	26.028	34.06	2.223	5.1	4.532	5.207	5.563	3.617	34.738	30.211	28.719	27.844	24.971	24.041	8.041	6.093	7.034	8.653	8.813	9.407	10.332
512:25	4.041	4.906	4.472	3.529	4.831	4.115	49.364	31.895	39.827	42.775	29.919	52.422	8.882	9.856	12.203	12.591	8.553	16.389	13.347	6.891	17.295	7.139	12.727	15.91	25.904	37.762	36.41	40.923	24.133	40.211	4.389	1.656	5.204	5.637	4.017	5.117	33.249	32.169	25.223	30.335	29.368	25.178	11.131	11.739	7.277	13.516	8.556	10.713	7.787
Figure 6e
Killing activity of CAR exosomes
% Lysis
MDA-MB-231
μg ml-1	Control EXO						CAR-EXO-CTX						CAR-EXO-CTX + PD-L1						CAR-EXO-CTX + PD-L1 + IgG						CAR-EXO-CTX + PD-L1 + PD-L1 Ab
0.001	0.817	0.841	0.928	0.812	0.834	1.009	0.988	0.857	0.921	0.735	0.885	0.723	0.683	0.637	0.65	0.673	0.63	0.629	0.66	0.789	0.637	0.59	0.636	0.649	0.838	0.754	0.719	0.835	0.772	0.835
0.005	1.001	0.915	0.93	0.81	0.94	0.872	1.377	1.291	1.234	1.365	1.444	1.367	0.991	0.929	1.095	1.093	1.019	1.053	1.685	1.846	1.705	1.778	1.352	1.861	1.62	1.346	1.53	1.424	1.522	1.334
0.025	1.37	1.513	1.441	1.481	1.379	1.677	1.063	0.863	1.255	1.089	1.051	1.115	1.118	0.971	1.205	1.096	1.118	1.15	1.506	1.387	1.625	1.594	1.559	1.699	2.103	2.028	1.74	1.929	1.96	1.805
0.125	0.683	0.616	0.776	0.771	0.736	0.686	1.449	1.947	1.937	1.909	2.099	2.091	1.68	1.077	1.587	1.688	1.437	1.447	1.605	1.862	1.657	1.521	1.422	1.322	1.878	1.587	2.065	1.974	1.875	2.257
0.625	1.52	1.46	1.367	1.406	1.335	1.435	5.622	5.162	5.162	5.355	5.7	5.45	7.226	6.364	6.1	8.328	6.718	5.89	6.262	5.509	5.452	6.199	6.474	5.25	5.193	5.271	5.237	5.343	5.817	5.671
3.125	0.918	0.941	0.876	0.845	0.891	0.883	10.882	10.866	11.083	11.757	12.084	11.967	14.663	14.664	16.515	14.658	15.803	14.861	10.631	10.458	11.77	8.867	11.97	11.719	17.736	22.817	19.228	19.46	22.113	22.569
15.625	0.811	0.65	0.702	0.622	0.65	0.669	14.05	12.548	12.558	12.594	13.568	12.81	15.298	18.638	14.686	17.732	18.545	16.248	11.557	11.095	8.163	12.58	11.418	12.731	9.851	10.585	9.775	10.849	11.337	11.246
78.125	0.765	0.766	0.75	0.77	0.863	0.667	18.15	24.376	21.029	20.189	20.151	22.274	17.618	18.666	19.263	15.811	16.659	19.39	28.922	31.477	25.122	27.521	25.593	25.829	17.464	15.597	13.382	17.005	16.785	16.94
390.625	0.961	1.149	1.102	1.033	1.023	1.035	24.037	26.398	22.586	29.68	24.597	26.352	26.842	24.534	27.358	24.516	27.75	26.086	29.351	31.924	29.288	28.824	33.34	27.397	20.034	22.776	21.343	23.161	20.887	21.341
SK-BR-3
μg ml-1	Control EXO						CAR-EXO-TTZ						CAR-EXO-TTZ + PD-L1						CAR-EXO-TTZ + PD-L1 + IgG						CAR-EXO-TTZ + PD-L1 + PD-L1 Ab
0.001	0.533	0.565	0.457	0.554	0.565	0.578	1.376	1.533	1.568	1.528	1.436	1.449	1.351	1.504	1.432	1.435	1.62	1.369	1.026	1.112	1.204	1.053	1.174	0.908	1.336	1.527	1.606	1.339	1.551	1.703
0.005	1.087	1.106	1.077	1.207	1.172	1.198	1.183	1.24	1.369	0.85	1.239	1.131	1.548	1.498	1.575	1.463	1.579	1.476	1.284	0.989	1.136	1.12	1.002	1.006	1.655	1.631	1.702	1.335	1.46	1.648
0.025	1.109	0.876	1.051	1.095	0.995	1.142	1.922	1.733	1.577	1.884	1.797	1.529	1.687	1.765	1.72	1.574	1.818	1.593	1.442	1.565	1.314	1.435	1.355	1.248	1.277	1.245	1.456	1.565	1.271	1.332
0.125	0.534	0.504	0.59	0.47	0.477	0.547	2.024	1.923	1.821	1.548	1.617	1.572	1.171	1.113	1.284	1.224	1.058	1.142	1.304	1.476	1.751	1.453	1.449	1.504	1.675	1.709	1.596	1.982	1.655	1.755
0.625	0.852	0.796	0.823	0.886	0.842	0.908	8.637	8.86	8.234	9.902	8.939	8.121	9.148	10.039	9.906	10.565	11.1	11.042	5.324	5.425	6.14	6.151	5.974	5.141	11.709	9.678	10.466	10.246	11.046	9.777
3.125	1.341	1.511	1.428	1.283	1.418	1.494	11.478	11.893	10.872	13.078	12.718	12.017	14.397	12.991	13.164	14.328	13.059	13.515	10.617	9.608	11.553	8.297	11.782	11.11	10.032	11.046	12.15	11.737	11.567	9.47
15.625	0.799	0.655	0.628	0.632	0.66	0.57	13.914	15.754	16.762	16.209	16.485	15.334	17.125	17.729	17.212	17.075	18.628	16.55	13.552	14.422	11.597	12.722	12.455	14.942	11.543	10.542	10.981	11.643	10.611	12.653
78.125	1.257	1.187	1.295	1.223	1.133	1.168	14.352	15.943	13.92	15.264	15.209	13.52	20.277	21.847	22.785	21.73	22.024	22.719	18.666	21.068	16.392	17.111	19.096	18.664	13.743	13.613	13.347	11.866	13.802	14.835
390.625	1.051	1.301	0.967	1.145	1.091	1.067	21.534	17.191	16.822	20.911	21.587	18.97	25.11	24.296	30.181	26.349	25.772	24.628	26.008	24.133	22.041	23.013	23.645	24.091	29.558	24.044	25.82	24.413	25.73	26.369
Figure 6f
Tumour volumes (mm3)
MDA-MB-231
Day	Vehicle								CTRL IgG								PD-L1								PD-L1 Ab								CAR-T-CTX								CAR-T-CTX + CTRL IgG								CAR-T-CTX + PD-L1
0	84.125	94.167	81.093	78.133	96.153	97.923	87.637	99.846	68.431	102.5	92.151	153.786	88.852	92.375	99.976	146.155	85.696	119.096	122.197	113.902	90.042	95.519	84.601	88.806	119.687	92.249	100.42	95.815	113.197	102.756	100.452	102.006	175.266	85.422	144.2	103.427	111.505	36.921	126.168	132.024	105.546	68.508	65.413	103.984	69.346	119.539	102.127	106.338	113.273
5	154.126	151.569	147.149	147.314	154.031	183.264	135.192	178.357	207.922	208.774	218.531	192.046	275.806	207.531	176.917	215.287	290.214	243.944	184.281	355.332	236.955	210.44	196.531	236.441	180.808	165.392	159.832	165.221	171.702	163.37	165.738	137.631	198.494	133.718	173.43	197.506	179.389	178.415	157.723	178.766	100.135	84.587	81.798	86.742	76.205	106.381	95.996	72.213	120.682
10	387.087	348.395	307.138	351.033	445.527	440.224	348.782	346.544	346.408	245.574	246.575	225.949	296.975	309.355	225.609	337.905	252.417	252.086	285.576	226.625	268.819	349.169	238.084	270.549	155.389	172.172	260.584	176.726	193.169	172.917	240.271	238.05	114.019	85.422	87.57	104.609	129.625	114.775	92.181	102.937	76.984	82.263	97.18	88.566	89.649	99.778	110.434	102.02	166.555
15	561.921	590.684	691.553	515.144	603.185	511.817	357.638	548.764	562.314	448.089	508.864	482.112	537.399	471.961	394.477	557.578	475.25	453.439	449.743	464.49	420.912	471.906	464.216	416.608	347.957	386.528	327.368	368.844	434.801	461.648	363.441	447.879	130.21	101.386	130.54	144.196	133.658	95.734	150.003	133.738	71.208	88.356	82.534	76.818	93.569	111.319	85.127	106.421	215.831
20	829.665	894.42	795.846	807.586	855.949	857.529	841.249	765.785	531.52	763.076	533.201	579.341	526.738	666.094	560.795	541.407	481.846	387.926	741.445	553.346	823.352	615.962	140.548	510.325	745.762	655.214	674.397	656.362	765.771	711.927	638.288	707.554	87.449	93.287	160.187	111.65	56.233	87.976	153.564	63.244	132.194	129.887	79.012	108.918	94.728	121.263	131.25	125.049	246.845
25	949.885	682.501	942.4	785.856	1007.12	898.903	939.494	789.564	494.598	642.099	415.969	695	768.453	505.394	824.998	461.693	882.042	968.915	723.178	594.3	697.372	508.227	547.547	683.75	850.678	995.978	778.877	762.642	845.629	897.855	814.7	819.048	75.904	81.05	93.107	83.959	104.305	73.56	90.551	107.546	111.919	132.25	122.523	121.639	159.366	127.308	146.52	102.837	397.479
30	969.073	940.145	735.222	1152.59	941.76	955.233	996.128	1231.86	696.844	797.704	1063.18	836.089	1085.81	840.95	842.558	689.354	595.724	759.947	930.66	1048.72	1002.98	825.693	996.937	1081.02	911.182	1040.99	1087.6	1045.66	1010.55	1110.53	889.32	1017.78	61.044	38.454	46.465	43.131	36.219	57.87	41.804	55.607	68.44	88.014	76.489	129.441	95.24	114.959	120.673	72.268	673.748
35	1143.55	1197.91	1337.5	1044.3	1396.02	841.249	1048.92	1076.94	1356.53	672.349	1107.19	978.751	1105.02	650.524	997.626	1181.98	712.696	1075.06	1216.62	1132.19	1240.95	1367.11	770.038	1093.62	1114.81	1182.51	1129.88	1255.38	1334.4	1268.27	1373.17	1057.63	32.825	44.477	44.168	35.837	36.478	38.664	36.464	30.984	64.36	55.151	76.573	55.907	47.09	78.115	51.767	71.274	549.755
SK-BR-3
Day	Vehicle								CTRL IgG								PD-L1								PD-L1 Ab								CAR-T-TTZ								CAR-T-TTZ + CTRL IgG								CAR-T-TTZ + PD-L1
0	76.975	79.33	73.118	87.084	108.217	88.475	75.493	93.266	131.771	119.535	99	130.024	120.853	132.305	117.871	142.485	111.197	86.841	115.444	114.386	102.463	104.931	107.163	114.934	107.057	91.282	80.343	86.426	95.854	102.446	90.274	121.651	112.769	85.696	113.559	93.849	99.267	126.411	85.359	103.541	137.903	86.913	89.471	114.94	75.461	111.037	84.795	107.077	99.725
5	143.634	163.235	154.893	132.696	149.807	161.64	175.709	126.097	176.244	155.974	154.93	141.679	175.299	164.539	148.1	156.582	119.199	128.796	230.527	134.202	165.909	184.349	89.78	147.841	123.875	94.387	86.077	223.246	149.655	105.111	105.163	145.233	86.231	109.441	100.139	129.908	110.681	103.81	108.218	103.776	156.893	151.158	134.856	124.979	172.184	135.064	184.689	145.046	119.211
10	148.653	297.54	254.124	202.11	198.371	208.074	298.478	319.214	246.493	199.908	308.147	277.695	250.314	253.385	313.047	352.525	196.515	245.555	274.469	224.213	317.343	277.286	210.845	162.899	225.286	241.009	245.223	152.213	177.103	228.268	232.411	261.325	94.383	76.315	99.617	99.806	93.979	81.766	108.308	111.643	105.478	131.831	116.387	103.191	108.479	101.834	114.205	105.523	151.576
15	443.165	341.518	410.828	412.289	290.477	367.062	389.739	353.154	497.421	485.591	378.971	212.232	251.879	356.529	421.878	298.778	362.539	545.101	503.247	414.152	578.241	506.024	374.758	562.146	547.337	405.463	566.474	394.985	216.333	446.136	397.683	423.17	114.007	110.378	107.556	104.42	103.475	86.338	83.322	88.922	104.448	70.351	126.166	75.766	92.267	117.981	117.025	85.614	239.951
20	656.662	490.756	659.884	562.487	443.024	521.593	514.59	776.519	440.198	507.244	594.654	447.352	449.665	476.57	478.294	522.531	325.591	435.758	361.993	417.801	609.744	643.411	630.297	445.526	501.97	447.979	680.319	443.964	409.608	656.067	610.772	517.444	96.83	131.884	108.962	128.262	132.613	57.116	100.145	54.335	114.891	86.023	46.883	40.341	97.144	142.117	156.152	101.098	286.101
25	508.451	833.564	734.871	586.991	822.256	654.288	594.196	845.51	323.789	689.218	442.584	728.42	688.84	550.502	444.501	737.4	579.035	679.959	447.879	426.47	695.042	647.589	571.393	639.675	573.33	724.294	777.071	692.797	848.65	841.187	670.922	729.519	83.55	45.229	46.17	88.824	91.77	62.674	116.212	62.747	51.182	55.419	36.27	27.117	48.406	53.845	41.63	46.461	403.084
30	681.342	686.763	748.448	706.76	681.73	859.398	645.601	758.95	600.442	746.955	502.639	655.25	573.161	545.637	616.777	469.204	610.103	697.084	601.552	685.592	564.163	786.167	560.355	645.477	644.428	812.851	684.408	793.718	704.59	719.422	746.53	616.643	39.176	38.736	33.211	42.247	41.6	25.742	40.865	42.099	25.591	21.811	30.06	25.781	22.468	20.117	19.916	20.391	570.975
35	823.281	1188.84	990.593	450.949	964.487	747.352	967.171	463.338	882.315	785.652	552.157	839.368	980.541	782.003	633.527	882.004	659.552	740.742	618.667	941.288	752.419	897.048	880.88	682.932	717.329	1085.82	1013.78	806.629	941.257	675.483	752.552	827.353	14.163	11.902	8.089	11.863	12.855	14.426	10.803	11.809	6.11	8.903	6.4	15	7.519	10.368	4.741	12.536	668.28
40	922.26	960.678	990.947	1114.85	1242.44	1147.65	1104.15	969.42	1115.02	668.612	840.261	890.486	1269.51	732.491	1102.42	1333.14	1109.94	937.32	817.927	954.124	983.178	777.444	840.255	827.631	1244.55	818.916	1203.64	812.121	1233.83	944.781	1221.92	1039.56	6.434	6.06	6.235	6.978	3.453	6.398	6.176	6.268	11.061	6.471	11.264	9.974	10.104	11.431	9.331	11.042	899.698
MDA-MB-231
Day	Vehicle								CTRL IgG								PD-L1								PD-L1 Ab								CAR-EXO-CTX								CAR-EXO-CTX + CTRL IgG								CAR-EXO-CTX + PD-L1
0	92.569	101.118	96.459	102.829	89.563	81.513	81.866	90.224	123.087	84.29	113.853	81.127	91.902	118.602	123.775	85.396	100.819	87.891	80.54	110.488	100.776	108.309	89.084	120.738	124.78	103.397	79.544	115.802	98.174	79.313	112.068	106.819	108.077	89.196	115.782	118.501	101.56	96.597	84.572	63.359	89	124.254	98.718	86.77	118.541	107.782	115.495	103.684	82.027
5	152.958	152.958	118.369	124.968	132.125	149.419	121.5	120.734	181.303	162.824	160.592	162.975	186.332	171.273	162.176	161.532	84.51	155.805	79.66	128.536	106.616	124.277	203.799	127.296	209.577	186.323	190.676	206.706	185.248	192.902	175.897	186.607	111.114	134.909	116.639	121.935	53.592	135.291	140.666	82.838	140.436	245.398	138.81	100.708	152.184	183.187	119.376	142.517	109.424
10	158.246	158.246	156.574	167.345	158.821	151.792	92.669	127.25	223.951	420.298	372.574	330.333	337.627	300.986	378.766	336.585	157.897	160.222	135.979	203.774	174.72	142.58	152.69	148.221	444.195	367.28	250.932	271.261	420.35	452.719	366.123	178.605	138.336	164.243	65.935	180.883	110.463	169.248	147.292	127.371	165.427	154.545	163.348	204.404	205.725	242.32	157.449	177.082	116.764
15	361.74	361.74	357.288	358.442	305.248	363.147	327.493	348.4	536.048	612.158	495.55	560.833	460.578	477.367	770.666	393.28	246.201	257.617	323.205	288.152	180.789	327.987	190.728	251.631	405.297	368.843	411.181	368.507	444.501	470.185	369.731	375.209	160.455	172.581	127.669	207.162	115.937	135.222	137.905	126.922	201.886	225.458	164.167	208.5	219.143	275.381	195.859	250.757	82.941
20	442.093	455.517	431.866	468.953	351.327	540.58	473.525	421.392	357.591	530.629	384.393	441.812	573.854	749.685	707.56	451.526	402.421	337.013	487.919	403.046	460.434	427.456	372.436	468.577	567.614	558.579	416.721	560.56	606.878	523.465	592.195	555.973	223.917	252.782	210.194	210.283	203.957	183.849	223.798	140.436	219.4	239.859	214.583	248.097	230.382	219.482	231.986	267.849	188.957
25	616.96	726.539	722.831	757.865	750.782	515.856	650.264	642.636	738.801	773.382	639.975	721.071	601.44	1082.68	709.918	722.133	469.713	463.074	412.012	481.881	584.075	454.399	753.041	511.251	811.347	590.133	645.378	626.144	457.629	528.66	718.821	574.048	260.596	259.026	237.884	306.88	230.64	328.266	188.399	249.109	287.075	265.36	234.714	258.268	236.981	237.819	262.916	284.653	190.08
30	726.539	755.689	731.563	816.257	842.886	752.671	820.084	833.004	891.293	659.041	752.085	814.771	732.188	988.482	848.723	606.64	424.562	524.172	681.568	561.59	765.506	539.999	533.104	819.41	873.132	550.518	707.694	462.378	639.755	576.795	862.923	580.554	326.564	338.24	373.914	214.302	269.445	236.535	325.035	201.886	313.109	324.597	342.563	275.505	285.098	296.216	292.191	352.328	266.885
35	910.901	1123.12	1054.73	880.939	724.04	1377.52	754.659	1187.65	838.315	1130.08	1468.23	1107.26	707.086	735.431	1080.62	901.192	751.499	821.81	857.749	815.091	1111.91	1055.45	939.192	883.504	874.929	644.447	1076.21	856.183	713.575	939.295	896.364	869.388	360.87	483.227	413.671	268.773	398.147	355.647	369.268	374.888	330.565	323.397	346.685	434.672	305.668	345.032	367.044	339.558	179.536
SK-BR-3
Day	Vehicle								CTRL IgG								PD-L1								PD-L1 Ab								CAR-EXO-TTZ								CAR-EXO-TTZ + CTRL IgG								CAR-EXO-TTZ + PD-L1
0	98.425	147.933	62.217	64.449	75.017	139.503	86.41	108.994	83.712	108.341	153.84	120.104	116.89	108.856	131.136	108.273	98.635	114.778	113.197	109.607	106.935	99.914	128.522	114.513	111.675	66.713	98.256	99.505	126.908	124.81	67.319	60.808	89.643	99.406	87.261	104.764	90.723	72.533	107.661	104.937	90.888	99.653	82.247	119.193	107.616	88.954	128.933	117.437	85.004
5	118.859	107.046	228.967	167.34	136.861	188.959	174.702	171.365	91.965	121.133	101.495	138.768	85.399	111.274	86.69	82.188	160.884	130.355	82.068	69.84	139.682	116.309	202.804	49.626	142.292	119.232	157.62	132.217	134.864	144.94	119.213	116.822	129.072	127.535	150.847	143.886	104.966	136.109	159.696	120.357	100.007	107.175	86.472	134.82	66.568	48.796	67.536	50.076	111.654
10	126.761	179.965	234.418	181.361	202.003	196.245	212.379	180.115	137.121	142.679	124.531	143.236	89.571	118.553	145.251	70.668	59.344	142.865	137.492	259.816	230.737	263.42	176.384	178.808	150.81	121.373	263.22	77.173	195.685	152.98	152.683	145.829	139.518	152.919	154.385	155.979	124.938	138.216	182.971	154.043	138.696	118.414	131.041	147.989	125.597	117.274	148.846	120.783	218.98
15	234.649	335.562	316.566	252.019	325.795	260.1	414.173	391.093	231.359	150.225	237.364	151.027	186.623	147.905	256.846	191.208	293.97	252.047	288.855	286.422	256.26	236.596	228.408	293.33	244.441	319.878	275.416	235.426	313.594	292.349	322.492	297	173.186	196.196	214.632	202.188	205.949	200.068	189.228	193.933	153.079	162.922	141.769	162.472	133.453	129.491	159.498	136.782	219.483
20	470.996	302.23	392.214	513.87	536.102	483.984	468.641	503.963	260.466	371.712	361.93	238.009	542.814	253.692	461.025	410.662	224.655	266.998	367.811	324.317	175.703	350.047	283.155	327.083	460.907	376.703	356.379	324.136	444.876	385.239	378.988	345.946	178.47	322.2	78.336	168.858	192.368	228.082	220.261	203.592	175.089	171.714	161.129	220.242	137.742	205.108	164.343	145.63	229.701
25	468.966	504.147	422.663	468.815	631.508	461.499	282.033	578.856	586.06	621.521	578.227	457.736	332.378	363.196	631.223	543.759	659.18	347.305	560.221	685.866	802.669	289.963	440.226	627.476	353.561	383.848	559.125	411.163	484.841	400.187	417.005	587.642	181.263	339.249	199.423	104.966	202.81	152.051	128.532	176.221	258.572	212.635	218.215	235.881	208.981	156.795	215.742	160.128	147.977
30	571.238	652.264	509.186	525.911	668.862	674.602	556.334	424.498	572.087	477.438	425.559	463.173	414.483	456.988	528.289	453.552	711.622	652.28	679.14	563.389	585.225	566.474	835.449	745.791	676.87	572.812	567.906	707.349	723.939	656.395	634.35	746.653	244.264	336.29	163.469	210.846	158.485	265.651	217.591	261.426	279.057	237.489	183.332	245.26	215.593	193.323	229.229	208.512	196.017
35	758.284	770.514	579.381	764.756	536.102	722.128	667.256	964.016	631.414	683.607	560.421	701.865	642.878	563.626	633.602	683.519	510.427	655.84	560.221	894.377	622.639	832.451	835.278	805.905	536.38	655.48	890.808	635.477	633.147	674.73	652.625	755.678	308.609	325.399	258.479	300.361	258.468	275.992	249.395	292.684	265.816	278.751	221.08	223.916	267.312	194.661	268.089	212.795	244.526
40	1011.51	1156.74	935.25	847.735	815.742	887.587	970.178	924.479	986.336	966.941	1180.28	853.349	1230.72	726.339	880.281	908.86	1086.36	740.342	646.432	862.491	593.023	948.872	838.358	918.37	1026.23	864.725	903.377	859.028	938.387	754.873	1209	968.055	252.047	347.98	403.641	363.499	291.455	435.61	257.865	185.048	342.745	307.727	264.584	268.049	377.031	416.91	290.723	291.324	211.65
[truncated: 23 more columns]

## Sheet: Figure 7
Figure 7a
Killing activity of CAR-T cells
% Lysis
MDA-MB-231													HCC827												SK-BR-3												MDA-MB-435
E : T ratio	Control T cells						CAR-T-T1E						Control T cells						CAR-T-T1E						Control T cells						CAR-T-T1E						Control T cells						CAR-T-T1E
1:50	2.036	1.543	0.725	1.799	2.151	1.972	4.159	3.977	3.342	3.549	3.269	1.518	0.97	1.246	1.057	1.065	1.093	1.088	0.775	2.13	1.469	1.338	2.138	1.262	1.718	2.247	1.72	1.978	1.421	1.18	1.528	1.455	1.515	1.672	1.587	1.274	1.554	2.245	1.977	1.721	1.826	1.611	1.74	1.061	1.962	1.42	1.5	1.21
1:25	1.632	1.88	1.873	0.849	1.624	2.862	6.719	4.986	5.064	4.999	5.348	5.967	1.431	1.488	1.34	1.383	1.004	1.262	3.111	3.961	4.452	1.621	2.071	4.127	3.325	3.071	3.795	2.913	3.023	2.758	2.12	3.891	1.883	4.075	5.008	5.001	2.214	1.906	2.024	2.393	2.199	2.171	2.485	3.238	2.112	2.233	3.899	2.695
2:25	1.486	2.81	2.383	2.199	2.725	2.265	7.465	10.011	6.043	8.3	8.222	7.371	1.712	1.316	1.581	1.633	1.663	1.777	5.945	1.658	1.011	2.576	4.608	5.042	3.722	3.219	4.006	3.941	3.982	3.467	3.277	3.762	4.836	5.49	3.007	4.04	2.282	2.387	2.264	2.678	3.239	2.73	4.603	4.002	2.937	2.139	4.714	3.434
4:25	2.057	2.597	2.024	2.602	2.391	1.822	11.177	4.22	7.535	6.436	9.67	10.574	1.27	2.088	1.471	1.729	1.21	1.131	16.401	9.944	10.613	10.536	10.93	10.614	4.838	4.467	4.672	4.428	4.72	4.281	8.168	8.533	6.874	8.828	8.789	8.468	2.292	2.74	1.706	2.184	2.839	2.23	4.748	6.279	3.313	4.917	5.705	5.054
8:25	3.813	3.015	3.21	3.282	3.388	3.338	7.402	9.508	9.367	10.09	9.914	9.542	1.656	1.617	1.159	1.673	0.867	1.849	10.214	16.115	17.148	13.518	15.963	15.69	5.106	4.7	3.952	5.366	1.927	5.574	6.33	7.082	9.153	8.481	8.48	8.932	2.999	2.785	2.181	2.416	3.223	2.794	5.209	4.657	4.52	3.242	6.891	4.553
16:25	5.462	4.879	4.69	4.137	4.922	2.916	4.34	8.607	10.021	11.307	12.076	11.31	1.504	1.719	2.17	1.887	2.419	1.845	23.739	20.198	21.458	24.033	22.19	22.535	4.694	5.578	8.143	4.676	5.922	6.944	12.676	11.596	12.268	11.61	11.596	9.82	3.268	4.518	5.217	4.472	2.895	4.117	5.139	5.819	5.971	5.786	4.171	6.436
32:25	4.684	4.9	3.809	4.606	3.782	6.136	10.053	13.335	17.072	17.802	14.336	5.318	1.561	2.49	2.823	3.075	1.892	2.058	31.39	23.041	27.061	29.964	31.333	26.025	6.122	5.962	7.062	5.809	5.855	6.181	14.637	8.124	12.104	11.939	10.077	12.54	4.812	3.338	2.86	3.121	3.916	1.749	8.837	3.581	6.247	8.146	6.469	4.995
64:25	4.615	4.259	5.331	5.295	5.25	4.838	16.161	14.825	13.229	15.879	9.291	8.471	2.182	3.858	4.569	3.084	3.633	3.179	34.254	29.093	28.105	31.878	34.431	28.583	5.761	6.356	6.567	5.374	7.526	6.156	16.982	11.57	13.004	15.371	14.258	14.119	3.805	3.99	4.147	4.009	3.777	2.646	9.489	5.068	4.552	8.076	5.473	8.934
128:25	6.111	4.302	4.337	5.851	5.684	4.4	30.505	30.003	31.09	29.655	26.184	26.378	4.778	4.447	4.174	4.381	2.646	3.077	26.495	29.26	26.181	31.523	32.047	33.984	4.536	7.061	8.31	7.166	5.057	4.37	16.016	19.291	15.768	15.28	12.356	18.763	3.67	4.791	5.81	4.757	5.943	4.536	4.987	6.646	7.86	6.646	6.388	6.553
256:25	7.694	6.384	6.027	6.925	7.009	6.263	34.52	32.853	41.241	35.282	29.64	34.207	2.948	6.136	7.906	4.43	3.24	4.108	30.808	37.954	30.509	31.772	34.443	29.361	6.989	2.978	10.175	4.954	5.106	8.51	19.648	22.03	18.916	12.93	18.385	16.357	5.315	5.51	5.97	4.859	4.676	5.005	6.225	7.31	9.646	8.012	7.047	7.721
512:25	9.799	9.123	7.91	4.737	6.339	7.269	32.144	45.04	38.85	36.666	29.283	30.345	4.98	4.534	6.622	3.035	5.341	6.699	41.848	34.914	31.045	36.282	27.613	35.893	7.736	8.787	6.352	6.851	7.449	8.508	15.813	22.093	23.562	11.453	20.112	16.352	4.837	5.076	4.725	5.682	4.9	7.04	5.165	8.819	8.761	7.284	7.208	9.356
Figure 7b
Tumour volumes (mm3)
MDA-MB-231
Day	Vehicle								CAR-T-T1E
0	111.027	97.94	97.774	96.475	98.032	101.009	112.789	93.352	106.568	105.412	87.921	122.147	102.421	90.153	109.485	86.178
5	143.491	121.562	147.5	194.258	94.869	180.084	145.745	160.125	100.845	108.848	124.221	131.898	129.412	108.499	92.408	133.008
10	238.986	222.142	284.143	201.034	220.585	277.387	209.847	262.339	69.702	78.841	74.079	107.301	74.547	108.785	70.682	54.074
15	291.993	385.823	276.896	356.025	389.425	298.089	355.821	310.511	64.328	85.279	80.684	74.699	79.129	77.642	71.748	88.471
20	571.259	669.106	627.751	563.044	732.293	669.097	622.361	856.513	30.995	16.59	39.943	40.676	34.259	31.126	32.088	33.743
25	887.069	590.643	713.986	970.218	957.709	814.008	816.643	851.688	19.593	10.774	14.82	10.348	15.204	20.003	17.06	12.675
30	839.495	873.286	940.344	910.539	1066.62	984.757	1145.72	797.9	14.474	15.957	13.399	15.215	14.725	15.452	15.73	12.542
35	1067.71	1041.93	1043.03	1214.63	994.317	908.116	739.417	1332.33	4.665	5.281	4.652	6.727	6.08	6.309	6.758	7.43
Figure 7c
CAR concentration measured by ELISA
CAR (ng per μg exosomes)
CAR-T-T1E rest	CAR-T-T1E cell-antigen
0.003	0.189
0.004	0.169
0.003	0.179
0.007	0.113
Figure 7d
Killing activity of CAR exosomes
% Lysis
MDA-MB-231
μg ml-1	Control EXO						CAR-EXO-T1E
0.001	1.152	1.132	1.21	1.268	1.171	1.233	1.44	1.557	1.497	1.483	1.537	1.609
0.005	0.583	0.527	0.498	0.531	0.579	0.504	1.124	0.976	0.969	0.945	0.857	1.12
0.025	0.609	0.703	0.684	0.635	0.661	0.637	1.503	1.503	1.446	1.49	1.626	1.395
0.125	0.881	0.996	1.113	0.965	0.91	0.842	1.494	1.901	2.03	1.773	1.715	1.82
0.625	0.683	0.834	0.909	0.861	0.819	0.903	7.852	7.637	8.078	7.763	7.653	9.434
3.125	1.298	1.31	1.216	1.376	1.415	1.284	11.89	9.73	11.335	9.927	9.545	11.624
15.625	1.034	1.078	1.027	1.097	0.998	1.103	18.958	21.696	15.909	21.981	22.808	22.204
78.125	0.612	0.604	0.576	0.53	0.49	0.489	22.973	25.47	22.409	15.498	22.204	26.842
390.625	0.982	0.884	1.006	0.955	0.864	0.967	22.959	26.359	38.745	31.946	28.801	32.322
Figure 7e
Tumour volumes (mm3)
MDA-MB-231
Day	Vehicle								CAR-EXO-T1E
0	86.37	102.657	91.184	94.102	85.14	98.801	116.351	81.03	106.055	106.655	115.617	104.25	116.106	91.102	103.09	112.707
5	127.1	117.06	120.726	131.666	107.452	118.148	129.383	133.209	113.969	100.508	148.362	119.382	119.523	128.057	86.85	51.663
10	238.667	225.443	267.509	241.728	251.96	203.919	246.652	275.509	123.185	152.638	120.733	130.367	126.072	121.207	136.354	158.71
15	379.228	358.467	375.923	392.114	359.62	396.673	412.206	386.14	138.433	198.857	167.421	207.905	66.215	163.097	217.138	105.196
20	435.564	446.861	439.245	463.655	447.187	502.976	462.822	451.641	150.061	209.496	161.915	136.71	192.517	133.291	110.497	138.518
25	560.676	542.705	524.597	592.418	620.603	589.775	604.277	532.604	232.467	193.516	157.901	187.467	139.502	160.677	202.099	283.731
30	735.305	671.969	520.159	425.007	703.29	637.699	647.57	746.482	247.031	251.386	241.37	170.436	236.975	232.437	219.565	201.652
35	815.134	672.443	747.782	831.232	629.01	751.98	786.603	810.658	290.185	244.958	237.554	270.036	157.675	298.67	265.484	254.199
40	974.988	1134.44	844.559	740.564	884.038	1033.09	852.252	910.473	275.733	313.112	267.529	265.234	331.695	226.307	237.908	310.387
Figure 7f
% Body Weight
Hours	5 × 106			15 × 106			45 × 106
0	99.236	100.001	102.576	99.119	97.542	97.866	98.721	100	101.903
24	100.523	100.872	101.203	99.538	98.41	96.354	88.171	88	81.657
48	100.81	102.828	101.614	101.2	95.239	94.988
Survival
	5 × 106			15 × 106			45 × 106
Hours	#1156	#1145	#1188	#1112	#1119	#1121	#1116	#1265	#1321
0	Survival	Survival	Survival	Survival	Survival	Survival	Survival	Survival	Survival
24	Survival	Survival	Survival	Survival	Survival	Survival	Die	Die	Survival
48	Survival	Survival	Survival	Survival	Survival	Survival	Die	Die	Die
Figure 7g
Serum levels of cytokine
(pg ml-1)
	mIL-6						hIL-2						hIFN-γ
	4 Hr			24 Hr			4 Hr			24 Hr			4 Hr			24 Hr
5 × 106	82.588	64.23	77.202	69.229	80.718	87.251	24.343	20.799	16.835	11.085	20.15	26.346	10.191	10.197	12.947	9.247	8.597	10.137
15 × 106	141.54	238.58	204.466	67.164	74.772	73.477	22.127	21.426	18.729	10.599	17.683	20.342	7.49	12.706	6.264	12.161	10.927	10.443
45 × 106	1910.66	1467.03	1820.24	1516.1	1363.66	1230.68	250.152	218.372	221.399	160.255	186.427	56.85	169.783	146.709	172.416	698.591	817.738	996.688
Figure 7h
% Body Weight
Hours	5 mg/kg			25 mg/kg			125 mg/kg
0	96.956	100	98.397	100.149	96.125	97.108	99.81	97.556	97.545
24	99.195	100.196	100.606	98.021	96.851	97.151	99.266	99.725	98.165
48	98.624	100.383	100.845	100.558	99.44	99.808	100.097	98.428	97.591
Survival
	5 mg/kg			25 mg/kg			125 mg/kg
Hours	#2014	#2214	#2484	#2239	#2168	#2092	#2475	#2085	#2228
0	Survival	Survival	Survival	Survival	Survival	Survival	Survival	Survival	Survival
24	Survival	Survival	Survival	Survival	Survival	Survival	Survival	Survival	Survival
48	Survival	Survival	Survival	Survival	Survival	Survival	Survival	Survival	Survival
96	Survival	Survival	Survival	Survival	Survival	Survival	Survival	Survival	Survival
120	Survival	Survival	Survival	Survival	Survival	Survival	Survival	Survival	Survival
Figure 7i
Serum levels of cytokine
(pg ml-1)
	mIL-6						hIL-2						hIFN-γ
	4 Hr			24 Hr			4 Hr			24 Hr			4 Hr			24 Hr
5 mg/kg	99.932	145.318	67.632	93.527	76.995	126.732	6.775	7.332	7.75	8.137	6.734	8.238	8.795	7.988	7.908	6.983	8.107	7.585
25 mg/kg	90.883	65.241	110.113	125.248	88.037	93.453	9.056	7.358	8.396	7.171	7.846	6.303	5.516	9.296	7.313	8.135	8.656	8.224
125 mg/kg	85.799	106.561	127.731	104.53	126.795	100.967	7.06	7.646	8.508	9.304	8.289	6.239	7.118	7.566	6.263	7.447	5.625	5.926

## Sheet: Supplementary Fig 2
Figure S2a
Figure S2b
Figure S2c
CAR (% CTRL)
CAR-T-CTX			CAR-T-TTZ
shCTRL	shHRS#1	shHRS#2	shCTRL	shHRS#1	shHRS#2
98.59	5.697	15.9	99.417	27.85	11.2
98.04	2.262	27.872	100.818	0.753	5.198
100.783	0.256	33.355	100.979	20.76	15.349
100.998	22.731	30.273	98.61	16.978	12.068

## Sheet: Supplementary Fig 3
Figure S3a
CAR concentration measured by ELISA
CAR (ng per μg exosomes)
Before purificaiton	after purificaiton	Before purificaiton	after purificaiton
0.173	0.563	0.101	0.558
0.101	0.651	0.198	0.661
0.163	0.562	0.193	0.583
0.111	0.591	0.182	0.535
Figure S3b
CAR concentration measured by ELISA
CAR (ng per μg cells)
T cells	CAR-T-CTX
0.002	0.241
0	0.378
0.001	0.457
0.001	0.685
Figure S3c
CAR concentration measured by ELISA
CAR (ng per μg cells)
T cells	CAR-T-TTZ
0.003	0.553
0.001	0.677
0.001	0.334
0.001	0.528

## Sheet: Supplementary Fig 4
Figure S4a
Body weight change (% CTRL)
CAR-EXO-CTX
Time (weeks)	Vehicle						0.2 mg kg-1						1 mg kg-1						5 mg kg-1						25 mg kg-1
0	2.555	-1.907	3.629	4.049	-3.052	-5.274	-5.509	1.584	4.626	10.185	2.915	0.64	-2.707	0.807	-4.705	4.454	-2.395	-0.684	-0.691	9.357	6.916	6.45	-5.38	-2.22	-0.039	1.152	2.462	-6.188	3.906	3.15
1	7.59	-3.489	2.447	2.843	-5.14	-4.251	-6.833	4.741	2.492	16.827	0.905	-1.801	-2.412	1.957	-6.439	2.71	-4.169	-1.104	-3.057	8.043	6.374	3.998	-1.287	-2.41	5.553	2.27	0.867	-7.038	1.645	3.769
2	8.283	-4.804	5.238	1.25	-5.533	-4.434	-6.981	11.132	2.765	14.882	0.245	-3.719	-1.742	4.509	-5.71	1.217	-4.258	-1.635	-5.433	5.914	7.017	4.723	-2.184	-2.679	4.284	4.854	1.677	-9.037	-0.652	5.136
3	8.543	-5.52	7.05	1.67	-6.773	-4.969	-4.623	10.05	3.019	15.632	-0.041	-5.247	-3.448	4.161	-4.995	0.682	-5.973	-2.456	-5.086	4.596	5.22	3.721	-0.615	-1.26	7.202	3.424	5.561	-8.063	0.714	3.295
4	11.124	-5.893	5.281	1.955	-8.365	-4.101	-6.042	10.491	1.881	13.345	-1.044	-6.971	-4.944	5.211	-7.31	0.759	-3.817	-4.652	-6.682	4.971	5.048	5.545	1.781	-3.755	4.81	4.721	3.607	-7.143	-1.679	1.249
5	9.745	-5.207	6.196	3.499	-9.472	-4.76	-5.544	9.508	2.264	12.395	-2.172	-7.863	-5.803	8.718	-8.547	1.473	-1.103	-4.987	-6.746	3.825	4.732	8.972	2.686	4.791	5.135	7.153	2.008	-1.413	-2.252	5.047
6	10.416	-2.821	5.862	1.705	-9.234	-5.927	-7.214	7.589	1.487	10.881	-3.999	-6.467	-4.797	9.181	-6.173	-0.337	-2.599	-4.733	-8.145	4.185	4.629	8.424	1.637	2.955	3.174	5.258	1.677	-1.381	-3.08	4.545
7	10.479	-4.845	2.348	-1.406	-4.953	-1.623	-5.035	8.806	-0.892	9.06	-4.151	-2.379	-7.446	5.941	-4.639	-1.295	-4.048	-7.759	-6.214	3.99	1.857	5.695	2.032	-0.527	1.958	1.79	3.463	-3.69	-6.182	8.15
8	9.578	-3.846	1.454	-0.03	-4.731	-2.425	-5.677	6.834	-2.735	7.719	-5.705	-4.055	-7.623	8.814	0.565	-1.237	-5.398	-5.525	-5.349	4.035	2.149	8.355	1.319	-1.694	2.5	5.936	1.573	-3.894	-5.812	6.672
9	10.466	-3.222	2.144	-0.755	-6.104	-2.53	0.142	5.251	-2.675	6.516	-2.754	-4.026	-8.676	7.925	0.578	-2.453	-6.576	-6.775	-6.268	3.079	0.934	9.426	2.227	-2.94	3.039	5.358	1.603	-4.113	-5.393	6.713
10	9.862	-5.056	5.415	-1.836	-5.868	-2.517	0.706	6.258	-3.739	7.773	-3.36	-1.996	-10.094	8.24	-1.384	-4.679	-6.388	1.681	-6.307	0.707	-0.825	7.071	3.402	-4.528	0.796	3.613	1.975	-3.859	-6.383	4.729
11	12.155	-5.647	4.212	-2.924	-5.131	-2.665	1.17	10.697	1.712	9.351	-3.092	-3.34	-10.331	8.092	-0.684	-0.972	-0.046	2.38	-0.665	-0.655	2.691	5.868	3.224	-1.181	1.699	3.27	1.241	-5.055	-7.114	6.174
12	9.33	-3.13	4.578	-2.313	-7.263	-1.202	0.181	7.55	2.604	7.683	-4.556	-4.065	-11.386	5.958	2.344	2.53	-2.582	3.92	-3.374	-2.16	0.092	3.713	1.363	-3.08	10.67	0.545	-1.507	-2.473	-8.567	8.393
13	8.536	0.161	3.765	-2.86	-6.398	-3.204	-1.662	8.78	1.219	7.383	-4.898	-5.073	-11.822	4.05	1.838	3.359	-4.073	1.956	0.534	-1.922	-0.023	1.718	0.143	-4.878	10.66	0.144	-1.097	-4.294	-9.211	6.509
14	8.206	-1.02	5.144	-2.698	-6.811	-2.821	-1.195	9.926	0.269	9.409	-5.825	-4.834	-12.292	7.085	3.468	2.225	-2.154	1.58	1.308	-3.351	-0.993	0.34	-0.455	-5.783	9	-0.126	-0.627	-4.346	-8.726	5.258
15	8.412	-2.379	8.559	-3.899	-7.116	-3.576	-2.422	9.366	-0.353	11.28	-1.542	-4.555	-12.862	7.935	3.309	5.026	-0.429	1.851	1.332	-4.453	-2.424	-0.202	0.013	-5.675	9.989	0.144	-2.037	-4.739	-9.455	4.305
16	7.394	-2.692	10.341	-2.596	-8.2	-4.246	-0.175	9.766	-1.519	12.285	-2.672	-5.183	-4.691	6.542	3.943	4.863	-1.683	0.56	0.608	-3.637	-2.855	-1.434	0.509	-5.997	8.918	-0.93	-3.053	-3.235	-7.535	4.214
17	6.347	-1.611	11.927	-3.086	-9.439	-4.138	-1.586	8.259	-0.772	14.203	-3.104	-4.38	-6.011	5.098	5.443	5.138	0.161	-0.395	1.29	-4.761	2.558	2.14	1.69	-5.12	7.918	-2.129	-4.39	-2.235	-6.523	4.357
CAR-EXO-TTZ
Time (weeks)	Vehicle						0.2 mg kg-1						1 mg kg-1						5 mg kg-1						25 mg kg-1
0	-4.844	-3.182	6.015	8.3	-4.416	-1.873	13.222	-1.025	-1.157	9.788	2.818	2.478	-3.261	3.548	-3.304	-5.11	-1.406	-6.506	2.598	-2.106	-2.934	-6.91	-5.466	-8.982	-0.019	5.264	-0.659	-5.656	14.474	0.641
1	-2.202	-1.02	4.669	7.548	-5.926	-3.069	11.875	-1.392	3.068	11.471	5.315	0.936	-4.044	2.852	-2.842	-6.424	0.792	-7.644	3.22	-3.301	-4.712	-5.77	-4.096	-9.696	-1.589	5.632	-1.076	-3.515	13.494	-0.589
2	-4.126	-1.932	3.636	12.566	-7.068	-3.077	10.89	-2.375	4.159	18.894	3.79	7.266	-6.111	4.812	-2.255	-4.905	0.115	-8.329	3.757	-1.983	-6.648	-7.834	-5.39	-8.099	-3.774	4.851	-1.257	-2.361	13.812	5.121
3	-5.811	0.824	2.455	10.974	-6.725	-1.718	10.18	-2.836	3.55	19.317	4.631	13.23	-6.598	6.419	-3.043	-6.615	-0.515	-9.961	2.252	7.176	-7.809	-8.243	-5.362	-5.568	-5.566	3.028	-2.43	-0.94	13.394	3.611
4	-4.497	-0.428	1.494	10.653	-7.867	0.645	9.765	-3.56	7.08	17.981	6.546	12.814	-6.688	6.895	-3.614	-6.412	-1.447	-8.355	2.848	6.557	-3.857	-7.233	-3.196	-2.525	-1.577	2.359	-2.498	-0.649	12.054	4.513
5	-4.709	-2.391	2.214	10.12	-4.043	-1.192	11.204	-4.561	7.553	16.05	5.554	14.443	-7.945	7.826	-3.219	-6.82	-3.308	-9.089	3.964	7.004	-4.599	-8.554	-5.009	-2.986	-2.303	5.918	-3.957	0.2	11.746	2.841
6	-3.367	-2.26	3.667	9.352	-5.524	-1.868	9.794	-6.081	7.396	18.6	3.825	14.024	-2.055	7.822	-2.316	-5.117	-2.773	-8.655	6.783	7.329	-5.932	-9.259	-2.237	-1.502	-3.706	5.922	-5.14	-0.587	10.995	1.924
7	-2.96	-3.512	2.849	8.624	-3.118	-1.883	9.629	-5.006	8.118	18.07	4.23	12.127	2.293	9.898	-3.25	-6.074	-3.806	-8.268	6.931	7.433	2.45	-5.382	0.113	0.527	-5.378	5.593	-6.761	-0.021	10.316	1.943
8	-1.877	-2.27	1.809	9.011	-4.104	-2.57	6.436	-7.705	5.08	14.629	11.663	8.555	0.7	6.385	-5.894	-5.444	-6.211	-6.287	6.068	8.051	-0.585	-6.731	-2.497	-1.495	-8.432	2.768	-7.804	-1.624	10.955	-1.12
9	-1.353	-0.876	2.599	5.995	-4.797	-1.567	3.771	-7.913	7.029	11.562	10.563	5.66	0.005	3.456	-7.112	-3.344	-6.086	-8.901	3.223	5.806	-0.174	-1.132	-4.589	13.057	-10.772	0.874	0.398	-0.855	10.505	1.005
10	-2.112	-0.996	4.824	4.544	-5.753	-0.507	3.327	-7.706	6.72	9.788	9.938	9.721	-0.716	5.009	-4.283	-4.157	-6.413	-8.226	4.026	5.883	-1.618	-1.546	-6.241	11.294	-11.071	3.149	-0.126	-1.997	11.793	-0.868
11	-2.901	0.22	4.958	6.074	-7.301	-1.051	3.979	-8.484	5.488	7.591	8.758	10.844	3.337	5.736	-3.763	-4.464	-8.086	-8.082	10.176	7.05	-3.585	-3.086	-7.945	9.237	-6.313	1.447	1.03	-3.128	10.235	-2.111
12	-1.409	-0.902	5.314	4.72	-5.941	-1.782	4.129	-6.645	6.657	6.135	14.402	9.661	3.845	5.164	-3.852	-3.082	-7.988	-9.555	10.435	5.151	2.69	-4.468	-8.998	7.848	-3.664	-0.186	1.844	-3.871	10.609	-2.645
13	1.08	-1.403	3.242	3.448	-6.698	0.331	5.625	-5.573	5.14	4.7	15.595	8.422	2.375	3.127	-3.838	-4.764	-8.356	-8.027	11.058	3.16	0.967	-0.613	-10.227	6.145	-4.916	0.858	0.357	-2.969	11.17	-2.735
14	1.705	-3.021	2.081	2.534	-2.939	-0.359	6.024	-6.499	3.477	5.643	13.594	14.247	2.402	2.098	-5.66	-2.699	-5.827	-9.285	9.162	3.375	0.572	-2.272	-11.764	4.307	-1.61	2.333	1.383	3.533	9.078	-3.093
15	0.675	-2.707	1.175	1.883	0.139	-1.166	9.286	-6.119	3.059	4.924	13.553	14.626	3.138	3.87	-3.943	-2.332	-6.291	-10.234	12.455	2.955	1.491	-1.946	-10.471	5.005	-0.497	1.411	5.486	5.007	9.546	-2.844
16	0.469	-2.442	0.524	2.467	0.413	-1.431	9.863	-6.073	5.534	9.107	13.238	15.012	5.262	4.124	-3.518	-2.256	-5.269	-6.869	12.688	2.446	1.068	-1.465	-7.993	7.687	0.437	4.055	5.088	7.356	10.454	-3.084
17	1.906	-1.908	-0.552	2.215	1.036	-2.697	9.236	-0.402	4.208	12.529	15.55	14.376	6.742	3.348	-4.354	-2.808	-2.443	-3.929	12.652	1.199	0.056	-1.629	-7.906	7.056	1.046	4.321	3.984	6.099	11.041	-3.356
Figure S4b
Body weight change (% CTRL)
CAR-T-CTX
Time (weeks)	Vehicle						2 × 105						1 × 106						5 × 106						1 × 107
0	7.841	1.289	-4.95	0.86	-3.445	-1.594	2.321	-5.498	9.217	-5.046	2.144	-3.441	-7.522	-6.119	-4.638	0.682	4.996	-0.075	5.421	0.482	7.093	0.8	5.007	-0.577	5.624	2.218	-2.653	2.538	11.364	1.904
1	7.721	2.626	-4.665	0.765	-5.467	-0.979	1.615	-6.215	6.806	-6.208	0	-0.719	-7.342	-6.524	-6.791	-1.166	3.528	0.822	9.961	-0.363	8.358	0.197	5.324	-2.844	3.447	3.857	-3.913	3.289	10.161	4.061
2	6.04	5.714	-7.153	4.259	-5.183	-3.677	-0.863	0.369	5.762	-7.212	0.531	1.16	-8.897	-7.402	-7.407	-1.703	0.408	4.163	8.441	-3.086	6.152	-2.975	3.229	-4.464	1.508	3.436	-6.273	2.677	9.632	6.218
3	8.868	1.717	-1.899	0.561	-8.629	-0.617	0.355	-0.07	2.17	-7.527	-2.374	-2.585	-12.087	-10.567	-10.539	-4.462	1.401	3.311	9.282	-6.797	7.678	-6.371	-0.694	-8.105	1.715	4.815	-7.787	1.319	12.894	4.25
4	5.656	6.189	-1.284	-2.033	-6.937	-1.591	-3.245	-3.803	2.148	-1.913	-3.959	-5.804	-14.414	-11.189	-13.024	-7.61	1.839	1.476	9.174	-9.82	5.189	-6.09	-1.259	-8.265	-1.899	2.332	-10.286	-1.161	10.375	1.313
5	5.961	4.715	-1.028	-3.018	-6.468	-0.161	-3.605	-2.69	1.783	-2.379	-3.609	-3.67	-9.644	-10.946	-14.17	-8.691	2.355	2.529	8.862	-9.389	6.091	-3.475	0.13	-6.874	-2.294	2.805	-9.455	-1.898	9.068	3.476
6	6.439	7.197	0.059	-3.698	-7.776	-2.222	-3.724	-3.866	5.643	-3.271	-4.958	-5.687	-10.961	-12.156	-13.199	-9.995	0.227	1.088	8.522	-8.35	5.383	-4.209	-1.67	-8.637	-0.715	0.974	-8.671	-3.77	9.17	1.521
7	5.091	8.659	-1.427	-3.466	-7.73	-1.127	-2.198	-2.876	6.421	-2.406	-5.51	-5.863	-12.125	-7.469	-12.431	-11.316	-1.213	0.332	8.33	-4.498	3.879	-2.901	-1.711	-8.913	-0.483	2.504	-6.894	-3.314	9.223	0.568
8	5.806	10.775	0.484	-4.045	-8.291	-4.729	-2.791	-4.906	4.804	-2.402	-5.192	-8.323	-14.017	-10.219	-13.382	-13.463	-0.664	-2.725	4.832	-4.915	0.639	-6.134	-2.582	-8.091	-2.401	0.725	-10.027	-6.287	6.362	-3.077
9	5.929	9.746	1.439	-4.742	-9.177	-3.195	-2.596	-3.057	3.176	-4.048	-1.567	-8.267	-15.475	-9.278	-14.142	-13.243	1.077	-3.821	5.986	-5.139	0.923	-7.069	-2.504	-8.582	-2.587	1.421	-10.507	-7.899	7.517	-4.108
10	5.528	9.424	0.385	-5.92	-8.235	-1.182	-1.428	-4.912	13.59	-4.696	-2.908	-6.111	-17.057	-9.827	-15.229	-13.628	-0.363	-5.086	5.585	-6.624	-0.603	-3.942	-0.642	-5.202	-4.175	2.207	-10.586	-9.313	5.468	-6.049
11	7.564	9.091	0.135	-6.636	-8.341	-1.813	-2.301	-5.764	12.743	-4.143	-1.325	-7.134	-18.138	-10.707	-16.306	-8.943	0.665	-6.079	6.134	-3.942	5.196	-4.808	-1.229	-3.888	-1.654	0.942	-7.823	-10.473	5.873	1.986
12	7.738	9.555	0.174	-6.608	-8.697	-2.163	-2.791	-5.413	12.611	-3.147	1.096	-7.501	-17.363	-8.804	-13.584	0.467	0.977	-4.712	6.745	-4.309	6.155	-4.324	-1.129	-4.109	-1.736	0.666	-8.066	-10.859	5.95	6.951
13	4.425	16.947	-2.568	-3.11	-10.801	-4.894	-5.997	-6.24	11.143	-4.87	1.278	-8.017	-10.733	-8.539	-14.161	-2.372	-1.741	-0.122	8.688	-3.586	2.331	-7.679	2.547	-6.934	-4.216	-0.74	-10.352	-13.023	2.987	4.582
14	3.758	16.461	-1.173	-2.832	-11.205	-5.008	-6.568	-5.045	11.875	-5.33	2.374	-6.27	-5.232	-7.575	-11.582	-3.02	-0.739	3.972	9.577	-2.487	1.908	-8.209	3.752	-5.714	-4.021	-0.103	-9.756	-10.7	4.519	4.461
15	3.064	14.824	-2.494	-0.944	-11.172	-3.279	-4.892	-6.216	9.707	-6.284	1.892	-6.393	-6.244	-6.204	-11.47	-3.736	-1.624	4.855	8.086	-0.547	1.7	-5.73	2.345	-5.53	-4.685	2.135	-9.269	-8.662	4.324	4.839
16	1.272	13.535	0.837	-2.417	-11.455	-1.772	-6.174	-6.71	7.847	-6.331	0.059	-7.468	-7.21	-7.167	-11.713	-2.098	-1.139	5.48	6.561	0.361	1.606	-3.798	0.358	-6.593	-5.59	0.706	-10.259	-8.385	3.495	2.914
17	0.998	12.86	2.743	-2.942	-11.246	-2.413	-5.469	-5.411	7.614	-6.822	0.463	-6.727	-6.812	-6.98	-11.725	-0.806	-1.742	6.522	7.013	0.412	7.27	-4.557	1.494	-5.411	-3.071	1.388	-7.858	-8.254	2.851	2.794
CAR-T-TTZ
Time (weeks)	Vehicle						2 × 105						1 × 106						5 × 106						1 × 107
0	-5.433	0.736	3.588	-2.332	1.009	2.432	4.563	3.015	0.678	11.848	-5.315	-5.202	-3.898	4.968	7.166	-3.139	-5.393	-3.961	6.415	-0.18	8.5	3.328	-9.634	-1.077	0.972	-7.388	8.396	4.558	17.775	-0.515
1	-7.105	0.368	5.553	-3.118	-1.947	6.249	6.351	3.916	-1.522	9.405	-5.51	-1.55	-6.812	8.601	4.39	-1.024	-6.909	-1.916	4.12	-3.143	11.461	2.162	-10.459	-4.015	1.029	-9.91	6.521	2.332	16.275	-3.168
2	-6.315	1.285	4.698	-4.977	-2.3	7.609	6.835	1.928	-3.958	7.557	-6.489	-4.114	-3.692	5.633	2.91	-0.308	-8.418	-0.226	3.934	-0.785	9.425	-0.307	-10.733	-6.346	-0.971	-12.038	3.857	2.271	16.896	-4.841
3	-5.983	0.318	5.088	-5.274	-3.986	9.839	4.831	0.493	-0.733	8.819	-5.286	-4.447	-3.828	4.125	1.653	1.028	-7.233	-1.973	3.572	-2.878	7.719	-1.207	-10.247	-7.579	-0.911	-12.845	3.74	4.277	14.531	-6.57
4	-6.6	-1.078	5.139	-3.501	-4.75	10.789	6.071	-0.563	-1.733	7.51	-5.484	-5.239	-4.708	3.962	4.473	-0.226	-4.435	-1.491	4.429	-0.148	6.254	-2.575	-7.978	-7.769	-2.065	-13.139	4.071	3.73	14.724	-5.734
5	-5.301	-2.302	5.457	-1.604	-5.783	9.533	6.526	-1.762	-0.428	9.175	-5.297	-5.821	10.976	5.55	6.202	2.226	-4.566	-1.626	4.839	0.195	11.148	-2.812	-9.112	-0.225	2.414	-14.15	3.676	3.51	13.534	-5.224
6	-7.158	-0.445	5.37	-3.544	-1.612	7.389	4.89	-3.771	-1.792	9.492	-3.126	-5.771	9.761	3.211	4.787	-0.008	-0.487	-3.685	2.983	-1.29	11.923	-4.585	-11.385	-1.806	1.863	-14.463	1.704	6.05	13.044	-5.422
7	-5.114	-3.342	3.064	-0.806	-0.846	7.043	5.051	-4.535	-3.508	6.376	-2.691	-7.915	6.786	2.641	3.516	-2.797	-3.044	0.489	-0.004	-3.439	12.264	-4.546	-13.87	-0.571	3.191	-15.444	0.125	2.928	10.722	-5.1
8	-5.751	-0.173	0.853	-1.78	-0.092	6.944	5.813	-4.935	-3.029	4.844	-4.924	-7.418	9.763	3.724	1.414	-0.761	-3.856	-0.059	-0.992	-2.827	10.931	-6.453	-15.564	-1.132	2.008	-15.948	-0.45	6.328	11.716	-5.618
9	-6.145	-0.028	-0.031	-0.273	0.719	5.758	7.778	-2.509	-3.827	3.757	-5.128	-8.05	9.993	3.905	0.818	-1.575	-4.912	0.436	-1.267	-3.012	12.033	-6.731	-16.086	1.316	3.601	-10.743	-0.885	5.1	10.526	-4.091
10	-6.69	1.049	-0.664	-0.925	2.199	5.031	6.899	-1.718	-3.749	3.722	-4.097	-6.451	12.047	3.32	5.01	2.144	-5.527	0.141	-1.418	-1.32	10.913	-4.761	-9.299	2.664	3.824	-6.824	-1.418	4.165	11.214	-3.874
11	-4.88	0.891	1.274	-1.916	0.895	3.736	15.577	-2.011	-1.267	6.308	-2.021	-6.111	10.7	2.65	4.851	0.77	-3.708	-0.896	-2.037	-2.182	12.083	-4.606	1.241	6.003	7.444	-7.679	-2.708	3.351	10.824	-4.45
12	-5.029	0.412	1.623	-0.764	0.575	3.184	17.593	-0.84	0.65	9.115	-1.508	-2.03	13.401	2.848	6.04	0.237	-2.286	0.143	3.239	-0.668	11.486	-2.081	3.149	5.961	7.265	-4.687	-3.029	4.015	13.686	-3.659
13	-6.883	-1.568	3.053	-2.871	4.335	3.934	15.086	-4.458	0.21	6.751	-3.519	-2.371	9.791	-0.615	2.487	-2.699	-0.45	-3.36	0.734	-3.485	8.343	-4.938	0.33	3.701	3.435	-7.522	-6.606	3.555	10.701	-7.125
14	-4.441	-2.277	2.04	-3.245	3.673	4.25	14.902	-5.61	-0.778	6.27	-4.736	0.41	13.57	-0.921	4.457	-0.663	0.651	-4.658	-0.401	-4.562	6.909	-6.178	-0.716	3.046	5.04	-6.287	-7.56	2.945	10.341	-1.066
15	-6.076	-3.586	6.573	-4.398	2.736	4.751	13.065	-6.61	-0.459	6.448	-4.739	-1.241	13.965	0.377	4.821	-2.4	1.486	-6.01	-1.436	-4.895	9.621	-6.148	-1.024	1.865	7.094	-2.069	-0.626	1.217	9.256	-2.106
16	-7.259	-4.456	6.529	-4.212	5.213	4.185	12.189	-7.233	1.543	6.116	-4.962	-2.041	13.025	-0.639	5.149	-0.098	4.333	-5.793	-0.54	-4.398	9.259	-7.286	-1.701	4.105	7.654	-2.321	-1.152	1.375	8.772	-2.368
17	-8.187	-2.941	6.104	-2.756	5.297	2.483	15.452	-8.671	0.116	5.584	-6.34	-1.321	13.649	2.31	3.648	-0.452	2.79	-7.005	-0.723	-3.127	8.003	-1.841	-1.252	3.15	6.188	-3.885	-2.784	2.932	7.859	-3.132

[truncated: 3 more sheets: Supplementary Fig 5, Supplementary Fig 6, Supplementary Fig 8]
